# Supplementary material for: Benchmarking DNA isolation methods for marine metagenomics
Source: Sci Rep. 2023 Dec 13;13:22138. doi: 10.1038/s41598-023-48804-z (PMC10719357; doi:10.1038/s41598-023-48804-z)
Supplement: Supplementary file 2 — Supplementary Tables. [file 41598_2023_48804_MOESM2_ESM.xlsx]

## Sheet: Diversity_and_abundance_in_NCs
OTUs	Kingdom	Phylum	Class	Order	Family	Genus	Species	OUT sequence	No input nagative control (For Soil & Gut flora samples; no input other then kit buffers were applied)								Milli-Q negative control (for Water samples; Sterivex filter membrane after the Milli-Q passed through)
									Stool kit, 1347	Microbiome kit, 1371	PowerFecal kit, 1395	Blood&Tissue kit, 1407	PowerSoil kit, 1411	PureLink kit, 1423	Monarch kit, 1427	LSBio kit, 1435	Stool kit, 1471	Microbiome kit, 1475	PowerFecal kit, 1479	Blood&Tissue kit, 1483	PowerSoil kit, 1487	PureLink kit, 1491	Monarch kit, 1495	LSBio kit, 1499
OTU_1	Bacteria	Verrucomicrobiota	Chlamydiae	Chlamydiales	NA	NA	NA	CCGAGAATATTTCGCAATGGGCGAAAGCCTGACGAAGCGACGCCGTGTGAGCGAAGAAGGCCCTTGGGTCGTAAAGCTCTTTCGCTTGTGAACAAAAGAGAAAAGTGAATAACTTTTTAATTTGAGGGTAGCAGGTAAAGAAGCACCGGCTAACTCCGTGCCAGCAGCTGCGGTAATACGGAGGGTGCAAGCATTAATCGGGATTATTAGGCGTAAAGGGTGCGTAGGCGGCT	37	42	3	545	14	0	0	0	0	0	0	0	0	0	0	0
OTU_2	Bacteria	Proteobacteria	Gammaproteobacteria	Burkholderiales	Burkholderiaceae	Ralstonia	NA	TGGGGAATTTTGGACAATGGGCGAAAGCCTGATCCAGCAATGCCGCGTGTGTGAAGAAGGCCTTCGGGTTGTAAAGCACTTTTGTCCGGAAAGAAATGGCTCTGGTTAATACCTGGGGTCGATGACGGTACCGGAAGAATAAGGACCGGCTAACTACGTGCCAGCAGCCGCGGTAATACGTAGGGTCCAAGCGTTAATCGGAATTACTTGGCGTAAAGCGTGCGCAGGCGGTT	725	1481	26775	3039	6474	3020	1336	6580	513	8804	22943	39985	2772	3797	3390	2807
OTU_3	Bacteria	Proteobacteria	Gammaproteobacteria	Enterobacterales	Shewanellaceae	Shewanella	NA	TGGGGAATATTGCACAATGGGCGCAAGCCTGATGCAGCCATGCCGCGTGTGTGAAGAAGGCCTTCGGGTTGTAAAGCACTTTCAGCGAGGAGGAAAGCTTAAGCGTTAATAGCGTTTAGGTGTGACGTTACTCGCAGAAGAAGGACCGGCTAACTTCGTGCCAGCAGCCGCGGTAATACGAGGGGTCCAAGCGTTAATCGGAATTACTGGGCGTAAAGCGTACGCAGGCGGTT	2554	683	34	13	0	6	0	0	0	0	0	0	0	0	0	0
OTU_4	Bacteria	Cyanobacteria	Cyanobacteriia	Synechococcales	Cyanobiaceae	NA	NA	TGGGGAATTTTCCGCAATGGGCGCAAGCCTGACGGAGCAACGCCGCGTGAGGGATGAAGGCCTCTGGGCTGTAAACCTCTTTTCTCAAGGAAGAAGATCTGACGGTACTTGAGGAATAAGCCACGGCTAATTCCGTGCCAGCAGCCGCGGTAATACGGGAGTGGCAAGCGTTATCCGGAATTATTGGGCGTAAAGCGTGCGCAGGCGGTTATACAAGACAGGCGTGAAATCCC	0	0	6	0	0	0	0	0	21543	1241	187	17	196	542	156	176
OTU_5	Bacteria	NA	NA	NA	NA	NA	NA	TAGGGAATATTGCACAATGAGCGAAAGCTTGATGCAGCGACGCCGCGTGAAGGAAGAAGGCCTTAGGGTTGTAAACTTCTGTCAATGGGGAAGAAGTGTATGTGAGAACATATATTGACGGTACCCATAGAGGAAGCACCGGCTAACTCCGTGCCAGCAGCCGCGGTAATACGGGGGGTGCGAGCGTTAATCGGAATTACTGGGCGTAAAGGGTGCGTAGGCGGCTTTATAAG	81	69	0	165	13	0	0	0	0	0	0	0	0	0	0	0
OTU_6	Bacteria	Proteobacteria	Alphaproteobacteria	Caulobacterales	Caulobacteraceae	NA	NA	TGGGGAATCTTGCGCAATGGGCGAAAGCCTGACGCAGCCATGCCGCGTGAATGATGAAGGTCTTAGGATTGTAAAATTCTTTCACCGGGGACGATAATGACGGTACCCGGAGAAGAAGCCCCGGCTAACTTCGTGCCAGCAGCCGCGGTAATACGAAGGGGGCTAGCGTTGCTCGGAATTACTGGGCGTAAAGGGCGCGTAGGCGGACAGTTAAGTCGGGGGTGAAAGCCCGG	0	0	40	0	0	0	0	16905	0	0	0	0	0	7	38	11136
OTU_7	Bacteria	Cyanobacteria	Cyanobacteriia	Synechococcales	Cyanobiaceae	Cyanobium PCC-6307	NA	TGGGGAATTTTCCGCAATGGGCGCAAGCCTGACGGAGCAACGCCGCGTGAGGGATGAAGGCCTCTGGGCTGTAAACCTCTTTTATCAAGGAAGAAGATCTGACGGTACTTGATGAATAAGCCACGGCTAATTCCGTGCCAGCAGCCGCGGTAATACGGGAGTGGCAAGCGTTATCCGGAATTATTGGGCGTAAAGCGTCCGCAGGCGGTTCGGAAAGAGAGGTGTGAAATCCC	0	0	0	0	0	0	0	0	8321	217	93	0	125	0	115	0
OTU_8	Bacteria	Proteobacteria	Gammaproteobacteria	Burkholderiales	Burkholderiaceae	Burkholderia-Caballeronia-Paraburkholderia	NA	TGGGGAATTTTGGACAATGGGCGAAAGCCTGATCCAGCAATGCCGCGTGTGTGAAGAAGGCCTTCGGGTTGTAAAGCACTTTTGTCCGGAAAGAAATCCTTGGCTCTAATACAGTCGGGGGATGACGGTACCGGAAGAATAAGCACCGGCTAACTACGTGCCAGCAGCCGCGGTAATACGTAGGGTGCGAGCGTTAATCGGAATTACTGGGCGTAAAGCGTGCGCAGGCGGTT	0	0	0	1550	0	51922	31	0	14	703	22	0	582	3408	9	0
OTU_9	Bacteria	Actinobacteriota	Actinobacteria	Frankiales	Sporichthyaceae	Candidatus Planktophila	NA	TGGGGAATATTGGGCAATGGAGGAAACTCTGACCCAGCGACGCCGCGTGCGGGATGAAGGCCTTCGGGTTGTAAACCGCTTTCAGCAGGGAAGAAGCGAAAGTGACGGTACCTGCAGAAGAAGCACCGGCTAACTATGTGCCAGCAGCCGCGGTAATACATAGGGTGCAAGCGTTGTCCGGAATTATTGGGCGTAAAGAGCTCGTAGGTGGTTCGTCACGTCGGATGTGAAAC	0	0	0	0	0	0	0	0	9178	0	96	0	134	0	110	0
OTU_10	Bacteria	Actinobacteriota	Actinobacteria	Frankiales	Sporichthyaceae	hgcI clade	NA	TGGGGAATATTGGGCAATGGAGGAAACTCTGACCCAGCGACGCCGCGTGCGGGATGAAGGCCTTCGGGTTGTAAACCGCTTTCAGTAGGGAAGAAGCGAAAGTGACGGTACCTACAAAAGAAGCACCGGCTAACTATGTGCCAGCAGCCGCGGTAATACATAGGGTGCAAGCGTTGTCCGGAATTATTGGGCGTAAAGAGCTCGTAGGTCGTTTGTTACGTCGGATGTGAAAA	0	0	8	7	0	0	0	0	11058	0	246	0	110	0	229	212
OTU_11	Bacteria	Actinobacteriota	Actinobacteria	Propionibacteriales	Propionibacteriaceae	Cutibacterium	NA	TGGGGAATATTGCACAATGGGCGGAAGCCTGATGCAGCAACGCCGCGTGCGGGATGACGGCCTTCGGGTTGTAAACCGCTTTCGCCTGTGACGAAGCGTGAGTGACGGTAATGGGTAAAGAAGCACCGGCTAACTACGTGCCAGCAGCCGCGGTTATACGTAGGGTGCGAGCGTTGTCCGGATTTATTGGGCGTAAAGGGCTCGTAGGTGGTTGATCGCGTCGGAAGTGTAAT	226	1531	115	12	8	256	3977	19647	588	23934	1534	364	5361	2456	223	1767
OTU_12	Bacteria	Actinobacteriota	Acidimicrobiia	Actinomarinales	NA	NA	NA	CAGGGAATATTGCACAATGGGCGAAAGCCTGATGCAGCGACACCGCGTGCGGGATGAAGGCCTTCGGGTTGTAAACCGCTTTCAGGAGGGACGAAAATGACGGTACCTCCAGAAGAAGGCCCGGCCAACTACGTGCCAGCAGCCGCGGTAATACGTAGGGGCCAAACGTTGTCCGGATTTATTGGGCGTAAAGGGCTCGTAGGCGGCATGTTAAGTTTGATGTTAAAGCCCGG	9	0	6	79	0	58	0	594	44	0	0	0	0	0	0	0
OTU_13	Bacteria	Actinobacteriota	Actinobacteria	Frankiales	Sporichthyaceae	hgcI clade	NA	TGGGGAATATTGGGCAATGGAGGAAACTCTGACCCAGCGACGCCGCGTGAGGGATGAAGGCCTTCGGGTTGTAAACCTCTTTCAGTAGGGAAGAAGCGAAAGTGACGGTACCTACAGAAGAAGCACCGGCTAACTATGTGCCAGCAGCCGCGGTAATACATAGGGTGCAAGCGTTGTCCGGAATTATTGGGCGTAAAGAGCTCGTAGGTGGTTCGATACGTCGGATGTGAAAA	0	0	0	0	0	0	0	0	8374	0	573	14	122	0	99	207
OTU_14	Bacteria	Campylobacterota	Campylobacteria	Campylobacterales	Arcobacteraceae	Poseidonibacter	NA	TGGGGAATATTGCACAATGGACGAAAGTCTGATGCAGCAACGCCGCGTGGAGGATGACACATTTCGGTGCGTAAACTCCTTTTATATAGGAAGATAATGACGGTACTATATGAATAAGCACCGGCTAACTCCGTGCCAGCAGCCGCGGTAATACGGAGGGTGCAAGCGTTACTCGGAATTACTGGGCGTAAAGAGCGTGTAGGCGGGTCAATAAGTTGGAAGTGAAATCCTAT	22	30	12	71	10	0	0	0	0	0	0	0	0	0	0	0
OTU_15	Bacteria	Actinobacteriota	Acidimicrobiia	Microtrichales	Ilumatobacteraceae	CL500-29 marine group	NA	TGGGGAATCTTGCGCAATGGGCGAAAGCCTGACGCAGCAACGCCGCGTGCGGGATGAAGGCCTTCGGGCTGTAAACCGCTTTCAGCAGGAACGAAAATGACGGTACCTGCAGAAGAAGGAGCGGCCAACTACGTGCCAGCAGCCGCGGTGACACGTAGGCTCCAAGCGTTGTCCGGATTTATTGGGCGTAAAGAGCTCGTAGGCGGTTGAGTAAGTCGGGTGTGAAAACTCTG	0	0	0	0	0	0	0	0	2161	1032	132	7	36	0	29	0
OTU_16	Bacteria	Proteobacteria	Gammaproteobacteria	Enterobacterales	Enterobacteriaceae	Escherichia-Shigella	NA	TGGGGAATATTGCACAATGGGCGCAAGCCTGATGCAGCCATGCCGCGTGTATGAAGAAGGCCTTCGGGTTGTAAAGTACTTTCAGCGGGGAGGAAGGGAGTAAAGTTAATACCTTTGCTCATTGACGTTACCCGCAGAAGAAGCACCGGCTAACTCCGTGCCAGCAGCCGCGGTAATACGGAGGGTGCAAGCGTTAATCGGAATTACTGGGCGTAAAGCGCACGCAGGCGGTT	17	73	111	802	2184	556	32548	854	50	549	845	1856	1183	1743	335	4141
OTU_17	Bacteria	Firmicutes	Bacilli	Mycoplasmatales	Mycoplasmataceae	NA	NA	TAGGGAATATTTCACAATGGGGGAAACCCTGATGGAGCAATGCCGCGTGTATGATGAAGGCTTTAGGGTCGTAAAGTACTGTTATAAGGGAAGAACATGTAAATCAGGAAATGGGTTTACACTGACGGTACCTTATCAGAAAGGGACGGCTAACTACGTGCCAGCAGCCGCGGTAATACGTAGGTCCCAAGCGTTATCCGGAATTATTGGGCGTAAAGGGTCCGTAGACTGTT	10	0	0	105	3	0	0	0	0	0	0	0	0	0	0	0
OTU_18	Bacteria	Proteobacteria	Gammaproteobacteria	Burkholderiales	Burkholderiaceae	Ralstonia	NA	TGGGGAATTTTGGACAATGGGGGCAACCCTGATCCAGCAATGCCGCGTGTGTGAAGAAGGCCTTCGGGTTGTAAAGCACTTTTGTCCGGAAAGAAATCGCACTTACTAATATTAGGTGTAGATGACGGTACCGGAAGAATAAGGACCGGCTAACTACGTGCCAGCAGCCGCGGTAATACGTAGGGTCCAAGCGTTAATCGGAATTACTGGGCGTAAAGCGTGCGCAGGCGGTT	0	0	74	9	7	0	0	6	91	14792	15952	23360	1594	641	2979	0
OTU_20	Bacteria	Proteobacteria	Gammaproteobacteria	Burkholderiales	Burkholderiaceae	Polynucleobacter	NA	TGGGGAATTTTGGACAATGGGGGCAACCCTGATCCAGCAATGCCGCGTGAGTGAAGAAGGCCTTCGGGTTGTAAAGCTCTTTTGTCAGGGAAGAAACAGCAGCTCTAACACAGTCTGCGAATGACGGTACCTGAAGAATAAGCACCGGCTAACTACGTGCCAGCAGCCGCGGTAATACGTAGGGTGCAAGCGTTAATCGGAATTACTGGGCGTAAAGCGTGCGCAGGCGGTTA	0	0	0	0	0	0	0	0	4885	0	48	0	69	1225	66	0
OTU_21	Bacteria	Proteobacteria	Gammaproteobacteria	Burkholderiales	Comamonadaceae	Aquabacterium	NA	TGGGGAATTTTGGACAATGGGCGCAAGCCTGATCCAGCAATGCCGCGTGCAGGAAGAAGGCCTTCGGGTTGTAAACTGCTTTTGTCAGGGAAGAAATCTTCTGGGTTAATACCTCGGGAGGATGACGGTACCTGAAGAATAAGCACCGGCTAACTACGTGCCAGCAGCCGCGGTAATACGTAGGGTGCGAGCGTTAATCGGAATTACTGGGCGTAAAGCATGCGCAGGCGGCT	0	0	87	0	11	0	14	14	80	1593	2530	43328	507	17	5113	11
OTU_23	Bacteria	Actinobacteriota	Acidimicrobiia	Microtrichales	Ilumatobacteraceae	Ilumatobacter	NA	TGGGGAATCTTGCACAATGGGCGAAAGCCTGATGCAGCAACGCCGCGTGCGGGAAGAAGGCCCTAGGGTTGTAAACCGCTTTCAGTAGGGAAGAAAATGATGGTACCTACAGAAGAAGGTGCGGCCAACTACGTGCCAGCAGCCGCGGTGACACGTAGGCACCAAGCGTTATCCGGATTTATTGGGCGTAAAGAGCTCGTAGGCGGTTTGGTAAGTCGGGTGTGAAAACTCTG	0	0	13	59	0	43	0	0	0	0	0	0	0	0	0	0
OTU_24	Bacteria	Myxococcota	Polyangia	Polyangiales	Sandaracinaceae	NA	NA	TGAGGAATATTGGGCAATGGGCGAAAGCCTGACCCAGCCACGCCGCGTGTGTGATGAAGGCCTTCGGGTCGTAAAGCACTGTGGGGAGAGACGAAACAGCGCATCAGGAAATGGGTGCGCCTTGACGGTACCTCCTTAGCAAGCACCGGCTAACTCTGTGCCAGCAGCCGCGGTAATACAGAGGGTGCAAACGTTGCTCGGATTTACTGGGCGTAAAGCGCGTGTAGGCGGAC	18	0	12	21	0	60	0	524	30	0	0	0	0	0	0	0
OTU_25	Bacteria	Proteobacteria	Gammaproteobacteria	Burkholderiales	Comamonadaceae	Limnohabitans	NA	TGGGGAATTTTGGACAATGGGCGAAAGCCTGATCCAGCCATTCCGCGTGCAGGATGAAGGCCCTCGGGTTGTAAACTGCTTTTGTACAGAACGAAAAGGTTTCTATTAATACTAGGAGCTCATGACGGTACTGTAAGAATAAGCACCGGCTAACTACGTGCCAGCAGCCGCGGTAATACGTAGGGTGCAAGCGTTAATCGGAATTACTGGGCGTAAAGCGTGCGCAGGCGGTT	0	0	0	0	0	0	0	0	7839	233	61	0	72	0	65	0
OTU_26	Bacteria	Actinobacteriota	Actinobacteria	Frankiales	Sporichthyaceae	Candidatus Planktophila	NA	TGGGGAATATTGGGCAATGGAGGAAACTCTGACCCAGCGACGCCGCGTGCGGGATGAAGGCCTTCGGGTTGTAAACCGCTTTCAGTAGGGAAGAAGCGAAAGTGACGGTACCTACAGAAGAAGCACCGGCTAACTATGTGCCAGCAGCCGCGGTAATACATAGGGTGCAAGCGTTGTCCGGAATTATTGGGCGTAAAGAGCTCGTAGGTGGTTCGTTACGTCGGATGTGAAAA	0	0	0	0	0	0	0	0	5790	0	48	0	64	557	55	0
OTU_27	Bacteria	Planctomycetota	Planctomycetes	Isosphaerales	Isosphaeraceae	NA	NA	TCGAGAATCTTCGGCAATGGGCGAAAGCCTGACCGAGCGACGCCGCGTGAGGGATTGAAGGCCTTCGGGTTGTAAACCTCTTTCGTAGAGGAGGAAGGGGCTGTGAAGAACAGTCCTTGACCTATTCTAGGAAGAAGCTTGGGCTAAGTTCGTGCCAGCAGCCGCGGTAAGACGAACCAAGCGAACGTTATTCGGAATTACTGGGCTTAAAGCGCGTGTAGGCGGACTACCAC	0	0	0	0	0	0	0	0	875	462	78	0	186	0	13	0
OTU_28	Bacteria	Proteobacteria	Gammaproteobacteria	Pseudomonadales	Moraxellaceae	Psychrobacter	NA	TGGGGAATATTGGACAATGGGGGAAACCCTGATCCAGCCATGCCGCGTGTGTGAAGAAGGCCTTTTGGTTGTAAAGCACTTTAAGCAGTGAAGAAGACTCCGTGGTTAATACCCACGGACGATGACATTAGCTGCAGAATAAGCACCGGCTAACTCTGTGCCAGCAGCCGCGGTAATACAGAGGGTGCAAGCGTTAATCGGAATTACTGGGCGTAAAGCGAGCGTAGGTGGCT	680	559	49	0	0	0	0	0	0	0	0	0	0	0	0	0
OTU_29	Bacteria	Actinobacteriota	Actinobacteria	Frankiales	Sporichthyaceae	hgcI clade	NA	TGGGGAATATTGGGCAATGGACGAAAGTCTGACCCAGCGACGCCGCGTGCGGGATGAAGGCCTTCGGGTTGTAAACCGCTTTCAGCAGGGAATAAGCGCAAGTGAAGGTACCTGCAGAAGAAGCACCGGCTAACTATGTGCCAGCAGCCGCGGTAATACATAGGGTGCAAGCGTTGTCCGGAATTATTGGGCGTAAAGAGCTCGTAGGTGGTTTGTTACGTCGGTTGTGAAAT	0	0	0	0	0	0	0	0	4872	0	39	0	53	0	37	171
OTU_30	Bacteria	Bacteroidota	Bacteroidia	Cytophagales	Spirosomaceae	Pseudarcicella	NA	TAGGGAATATTGGGCAATGGACGCAAGTCTGACCCAGCCATGCCGCGTGCAGGAAGAAGGCGTTATGCGTTGTAAACTGCTTTTATACAGGAAGAAACGACTCTTGCGAGAGGCATTGACGGTACTGTATGAATAAGCACCGGCTAACTCCGTGCCAGCAGCCGCGGTAATACGGAGGGTGCAAGCGTTGTCCGGATTTATTGGGTTTAAAGGGTGCGCAGGTGGTTTATTAA	0	0	0	0	0	0	0	0	4261	0	39	878	50	0	25	0
OTU_31	Bacteria	Bacteroidota	Bacteroidia	Flavobacteriales	Flavobacteriaceae	Maribacter	NA	TGAGGAATATTGGACAATGGAGGGGACTCTGATCCAGCCATGCCGCGTGCAGGAAGACGGCCCTACGGGTTGTAAACTGCTTTTATACGGGAAGAAAAACAGCTACGTGTAGTTGACTGACGGTACCGTAAGAATAAGGACCGGCTAACTCCGTGCCAGCAGCCGCGGTAATACGGAGGGTCCGAGCGTTATCCGGAATTATTGGGTTTAAAGGGTCCGTAGGCGGGCCATTA	422	32	13	24	0	48	0	0	48	0	0	0	0	0	0	0
OTU_32	Bacteria	Verrucomicrobiota	Verrucomicrobiae	Verrucomicrobiales	Rubritaleaceae	Luteolibacter	NA	TCGAGAATAATTCACAATGGGGGCAACCCTGATGGTGCAACGCCGCGTGGAGGATGACGGTCTTCGGATTGTAAACTCCTGTCATCTGGGAGTAAGACCTGGCGGTTAATAGCTGACAGGGTTGATAGTACCAGAAGAGGAAGGGACGGCTAACTTCGTGCCAGCAGCCGCGGTAATACGAAGGTCCCGAGCGTTGTTCGGAATCACTGGGCGTAAAGGGAGCGTAGGCGGCG	0	67	0	92	0	43	0	0	0	0	0	0	0	0	0	0
OTU_33	Bacteria	Firmicutes	Bacilli	Exiguobacterales	Exiguobacteraceae	Exiguobacterium	oxidotolerans	TAGGGAATCTTCCACAATGGACGAAAGTCTGATGGAGCAACGCCGCGTGAGTGATGAAGGTTTTCGGATCGTAAAACTCTGTTGTAAGGGAAGAACAGATACGAGAGGTAATGCTCGTATCCTGACGGTACCTTGCGAGAAAGCCACGGCTAACTACGTGCCAGCAGCCGCGGTAATACGTAGGTGGCAAGCGTTGTCCGGAATTATTGGGCGTAAAGCGCGCGCAGGCGGCC	15	1391	0	0	0	0	0	0	0	0	0	0	0	0	0	0
OTU_34	Bacteria	Proteobacteria	Gammaproteobacteria	Pseudomonadales	Moraxellaceae	Psychrobacter	NA	TGGGGAATATTGGACAATGGGGGAAACCCTGATCCAGCCATGCCGCGTGTGTGAAGAAGGCCTTTTGGTTGTAAAGCACTTTAAGCAGTGAAGAAGACTCTATGGTTAATACCCATAGACGATGACATTAGCTGCAGAATAAGCACCGGCTAACTCTGTGCCAGCAGCCGCGGTAATACAGAGGGTGCAAGCGTTAATCGGAATTACTGGGCGTAAAGGGAGCGTAGGTGGCT	0	430	0	0	0	0	0	0	0	0	0	0	0	0	0	0
OTU_35	Bacteria	Proteobacteria	Gammaproteobacteria	Pseudomonadales	Halomonadaceae	Halomonas	NA	TGGGGAATATTGGACAATGGGCGCAAGCCTGATCCAGCCATGCCGCGTGTGTGAAGAAGGCCCTCGGGTTGTAAAGCACTTTCAGTGGGGAAGAAAGCCTGGTGGTTAATACCCGTCAGGAAGGACATCACCCACAGAAGAAGCACCGGCTAACTCCGTGCCAGCAGCCGCGGTAATACGGAGGGTGCGAGTGTTAATCGGAATTACTGGGCGTAAAGCGCGCGTAGGTGGCT	1445	67	6948	2602	2988	680	733	538	80	438	1489	802	0	1849	210	7
OTU_39	Bacteria	Actinobacteriota	Actinobacteria	Corynebacteriales	Mycobacteriaceae	Mycobacterium	NA	TGGGGAATATTGCACAATGGGCGCAAGCCTGATGCAGCGACGCCGCGTGGGGGATGACGGCCTTCGGGTTGTAAACCTCTTTCAGTAGGGACGAAGCGCAAGTGACGGTACCTACAGAAGAAGCACCGGCCAACTACGTGCCAGCAGCCGCGGTAATACGTAGGGTGCGAGCGTTGTCCGGAATTACTGGGCGTAAAGAGCTCGTAGGTGGTTTGTCGCGTTGTTCGTGAAAT	0	0	0	0	0	0	0	0	1796	0	33	0	18	860	15	0
OTU_41	Bacteria	Cyanobacteria	Cyanobacteriia	Chloroplast	NA	NA	NA	TGGGGAATTTTCCGCAATGGGCGAAAGCCTGACGGAGCAATGCCGCGTGAAGGCAGAAGGCCCACGGGTCATGAACTTCTTTTCTCGGAGAAGAAAAAATGACGGTATCTGAGGAATAAGCATCGGCTAACTCTGTGCCAGCAGCCGCGGTAAGACAGAGGATGCAAGCGTTATCCGGAATGATTGGGCGTAAAGCGTCTGTAGGTGGCTTTTCAAGTCCGCCGTCAAATCCC	0	0	0	38	0	0	0	0	0	0	1173	0	0	0	0	0
OTU_42	Bacteria	Actinobacteriota	Acidimicrobiia	Microtrichales	Ilumatobacteraceae	CL500-29 marine group	NA	TGGGGAATCTTGTGCAATGGACGAAAGTCTGACACAGCCACGCCGCGTGCGGGAAGAAGGCCTTCGGGTTGTAAACCGCTTTCAGCAGGAACGAAAATGACGGTACCTGCAGAAGAAGGAGCGGCCAACTACGTGCCAGCAGCCGCGGTGACACGTAGGCTCCAAGCGTTGTCCGGATTTATTGGGCGTAAAGAGCTCGTAGGCGGTTCAGCAAGTCGGGTGTGAAAACTCTG	0	0	0	0	0	0	0	0	1139	438	46	0	18	0	14	0
OTU_43	Bacteria	Bacteroidota	Bacteroidia	Flavobacteriales	Flavobacteriaceae	Lutimonas	NA	TGAGGAATATTGGGCAATGGAGGCAACTCTGACCCAGCCATGCCGCGTGCAGGAAGACTGCCCTATGGGTTGTAAACTGCTTTTATACAGGAAGAAACTTATCCACGTGTGGGTAACTGACGGTACTGTAAGAATAAGGACCGGCTAACTCCGTGCCAGCAGCCGCGGTAATACGGAGGGTCCAAGCGTTATCCGGAATCATTGGGTTTAAAGGGTCCGTAGGCGGGCAATTA	0	15	39	34	0	0	12	259	0	0	0	0	0	0	0	0
OTU_44	Bacteria	Campylobacterota	Campylobacteria	Campylobacterales	Sulfurovaceae	Sulfurovum	NA	TGGGGAATATTGCACAATGGAGGAAACTCTGATGCAGCAACGCCGCGTGGAGGATGACGCATTTCGGTGTGTAAACTCCTTTTATATGGGAAGATAATGACGGTACCATATGAATAAGCACCGGCTAACTCCGTGCCAGCAGCCGCGGTAATACGGAGGGTGCAAGCGTTACTCGGAATCACTGGGCGTAAAGCGCGCGCAGGCGGCCTTTTAAGTTGGATGTGAAAGCCTAC	68	0	22	36	0	35	0	500	11	0	0	0	0	0	0	0
OTU_45	Bacteria	Firmicutes	Bacilli	Bacillales	Bacillaceae	Anaerobacillus	NA	TAGGGAATCTTCCGCAATGGACGAAAGTCTGACGGAGCAACGCCGCGTGAACGATGAAGGCCTTCGGGTCGTAAAGTTCTGTTGTTAGGGAAGAACAAGTACCGTTCAAATAGGGCGGTACCTTGACGGTACCTAACCAGAAAGCCACGGCTAACTACGTGCCAGCAGCCGCGGTAATACGTAGGTGGCAAGCGTTGTCCGGAATTATTGGGCGTAAAGCGCGCGCAGGCGGT	6	18	2514	1899	0	454	525	0	100	0	0	0	1464	618	0	418
OTU_46	Bacteria	Proteobacteria	Gammaproteobacteria	NA	NA	NA	NA	TGGGGAATATTGGACAATGGGCGCAAGCCTGATCCAGCAATGCCGCGTGTGTGAAGAAGGCCTGCGGGTTGTAAAGCACTTTCAGTGGGGAGGAAAAGCCTGGGGCGAATACCCCTGGGTGTTGACGTTACCTACAGAAGAAGCACCGGCTAACTCCGTGCCAGCAGCCGCGGTAATACGGAGGGTGCAAGCGTTAATCGGAATTACTGGGCGTAAAGCGCGCGTAGGCGGCT	0	0	17	31	0	26	1353	239	25	0	0	8	0	0	0	0
OTU_48	Bacteria	Proteobacteria	Alphaproteobacteria	Rhizobiales	Rhizobiales Incertae Sedis	Anderseniella	NA	TGGGGAATATTGGACAATGGGCGAAAGCCTGATCCAGCCATGCCGCGTGAGTGATGACGGCCTTAGGGTTGTAAAGCTCTTTCAGTGGTGAAGATAATGACGGTAACCACAGAAGAAGCCCCGGCTAACTCCGTGCCAGCAGCCGCGGTAATACGGAGGGGGCAAGCGTTGTTCGGAATTACTGGGCGTAAAGCGCGCGTAGGCGGGTCTTTAAGTCAGAGGTGAAATCCTGG	68	0	0	13	0	22	0	0	0	0	0	0	0	0	0	0
OTU_49	Bacteria	Proteobacteria	Alphaproteobacteria	Sphingomonadales	Sphingomonadaceae	NA	NA	TGGGGAATATTGGACAATGGGCGAAAGCCTGATCCAGCAATGCCGCGTGAGTGATGAAGGCCCTAGGGTTGTAAAGCTCTTTTACCCGGGATGATAATGACAGTACCGGGAGAATAAGCTCCGGCTAACTCCGTGCCAGCAGCCGCGGTAATACGGAGGGAGCTAGCGTTGTTCGGAATTACTGGGCGTAAAGCGCACGTAGGCGGCTTTGTAAGTCAGAGGTGAAAGCCTGG	0	0	59	0	0	0	0	411	25	8768	3339	4777	0	0	859	821
OTU_51	Bacteria	Proteobacteria	Gammaproteobacteria	NA	NA	NA	NA	TGGGGAATATTGGACAATGGGCGCAAGCCTGATCCAGCAATGCCGCGTGTGTGAAGAAGGCCTTAGGGTTGTAAAGCACTTTCAGTAGGGAAGAAATGCGTGTAGTTAATAACTGCGCGTTTTGACGGTACCTACAGAAGAAGCACCGGCTAACTCCGTGCCAGCAGCCGCGGTAATACGGAGGGTGCAAGCGTTAATCGGAATTACTGGGCGTAAAGCGCGCGTAGGCGGTT	5	0	8	15	0	19	0	284	0	0	0	0	0	0	0	0
OTU_52	Bacteria	Firmicutes	Bacilli	Erysipelotrichales	Erysipelotrichaceae	Erysipelothrix	NA	TAGGGAATTTTCGGCAATGGGGGAAACCCTGACCGAGCAACGCCGCGTGAGTGAAGAAGGCCTTCGGGTTGTAAAGCTCTGTTGTAAGGGAAGAACGATAGTTAGAGGGAATGCTAGCTATATGACGGTACCTTACCAGAAAGCCACGGCTAACTACGTGCCAGCAGCCGCGGTAATACGTAGGTGGCAAGCGTTATCCGGAATTATTGGGCGTAAAGGGAGCGCAGGCGGTT	959	0	628	42	1343	504	0	0	0	0	1073	353	1430	856	149	19
OTU_53	Bacteria	Proteobacteria	Gammaproteobacteria	Pseudomonadales	Moraxellaceae	Acinetobacter	NA	TGGGGAATATTGGACAATGGGCGAAAGCCTGATCCAGCCATGCCGCGTGTGTGAAGAAGGCCTTTTTGTTGTAAAGCACTTTAAGCGAGGAGGAGGCTACTTAGATTAATACTCTAGGATAGTGGACGTTACTCGCAGAATAAGCACCGGCTAACTCTGTGCCAGCAGCCGCGGTAATACAGAGGGTGCGAGCGTTAATCGGATTTACTGGGCGTAAAGCGTGCGTAGGCGGC	0	0	57	0	0	0	0	0	107	0	1093	14690	2600	14	395	0
OTU_55	Bacteria	Proteobacteria	Alphaproteobacteria	Rhizobiales	Rhizobiales Incertae Sedis	NA	NA	TGGGGAATCTTGGACAATGGGCGCAAGCCTGATCCAGCCATGCCGCGTGAGTGAAGAAGGTCTTCGGATTGTAAAGCTCTTTTACCAGGGACGATAATGACGGTACCTGGAGAATAAGCCCCGGCAAACTTCGTGCCAGCAGCCGCGGTAATACGAAGGGGGCTAGCGTTGTTCGGAATTACTGGGCGTAAAGCGCACGTAGGCGGGTCGTTAAGTCAGGGGTGAAATCCCGG	0	0	0	0	0	0	0	0	1699	415	0	0	20	501	19	0
OTU_57	Bacteria	Desulfobacterota	Desulfobulbia	Desulfobulbales	Desulfocapsaceae	NA	NA	TGAGGAATATTGCGCAATGGGGGCAACCCTGACGCAGCGACGCCGCGTGGATGATGAAGGCCTTCGGGTTGTAAAATCCTGTCAGATGGGAAGAAGTGCTATATGGTTAATATCTGTATAGTTTGACGGTACCATCAAAGGAAGCACCGGCTAACTCCGTGCCAGCAGCCGCGGTAATACGGAGGGTGCAAGCGTTGTTCGGAATTACTGGGCGTAAAGCGCGCGTAGGCGGT	0	0	0	50	0	34	449	352	0	0	0	0	0	5	0	0
OTU_58	Bacteria	Actinobacteriota	Acidimicrobiia	Microtrichales	Ilumatobacteraceae	Ilumatobacter	nonamiensis	TGGGGAATCTTGCACAATGGGCGCAAGCCTGATGCAGCAACGCCGCGTGCGGGAAGAAGGCCCTAGGGTTGTAAACCGCTTTCAGTAGGGAAGAAAATGACGGTACCTACAGAAGAAGGTGCGGCCAACTACGTGCCAGCAGCCGCGGTAACACGTAGGCACCAAGCGTTATCCGGATTTATTGGGCGTAAAGAGCTCGTAGGCGGTTCAGTCAGTCGGGTGTGAAAACTTGA	26	0	0	18	0	17	653	635	0	0	0	0	0	0	0	0
OTU_59	Bacteria	Actinobacteriota	Actinobacteria	Frankiales	Sporichthyaceae	hgcI clade	NA	TGGGGAATATTGGGCAATGGAGGGAACTCTGACCCAGCGACGCCGCGTGCGGGATGAAGGCCTTCGGGTTGTAAACCGCTTTCAGCAAGGAAGAAGCGAAAGTGACGGTACTTGCAGAAGAAGCACCGGCTAACTATGTGCCAGCAGCCGCGGTAATACATAGGGTGCAAGCGTTGTCCGGAATTATTGGGCGTAAAGAGCTCGTAGGTGGTTCGTCACGTCGGATGTGAAAA	0	0	0	0	0	0	0	0	2081	15	0	0	22	0	0	0
OTU_60	Bacteria	Proteobacteria	Gammaproteobacteria	Enterobacterales	Pseudoalteromonadaceae	Pseudoalteromonas	NA	TGGGGAATATTGCACAATGGGCGCAAGCCTGATGCAGCCATGCCGCGTGTGTGAAGAAGGCCTTCGGGTTGTAAAGCACTTTCAGTCAGGAGGAAAGGTTAGTAGTTAATACATGCTAGCTGTGACGTTACTGACAGAAGAAGCACCGGCTAACTCCGTGCCAGCAGCCGCGGTAATACGGAGGGTGCGAGCGTTAATCGGAATTACTGGGCGTAAAGCGTACGCAGGCGGTT	93	27	219	46	34	52	39	22	42	35	38	47	57	42	32	38
OTU_61	Bacteria	Bacteroidota	Bacteroidia	Chitinophagales	Chitinophagaceae	Sediminibacterium	NA	TAAGGAATATTGGTCAATGGACGCAAGTCTGAACCAGCCATGCCGCGTGAAGGATTAAGGTCCTCTGGATTGTAAACTTCTTTTATATGGGACGAAAAAAGGTCTTTCTAGACCCCTTGACGGTACCATATGAATAAGCACCGGCTAACTCCGTGCCAGCAGCCGCGGTAATACGGAGGGTGCAAGCGTTATCCGGATTCACTGGGTTTAAAGGGTGCGTAGGCGGGTAGGTA	0	0	0	0	0	0	0	0	1683	0	85	0	34	0	23	0
OTU_62	Bacteria	Proteobacteria	Gammaproteobacteria	Burkholderiales	Burkholderiaceae	Polynucleobacter	NA	TGGGGAATTTTGGACAATGGGGGAAACCCTGATCCAGCAATGCCGCGTGAGTGAAGAAGGCCTTCGGGTTGTAAAGCTCTTTTGTCAGGGAAGAAACACCGGCTCTAACACAGTCCGGGAATGACGGTACCTGAAGAATAAGCACCGGCTAACTACGTGCCAGCAGCCGCGGTAATACGTAGGGTGCGAGCGTTAATCGGAATTACTGTGCGTAAAGCGTGCGCAGGCGGTTA	0	0	0	0	0	0	0	0	1095	0	27	389	46	0	0	0
OTU_63	Bacteria	Proteobacteria	Gammaproteobacteria	Pseudomonadales	Halomonadaceae	Halomonas	nitritophilus	TGGGGAATATTGGACAATGGGCGCAAGCCTGATCCAGCCATGCCGCGTGTGTGAAGAAGGCCCTCGGGTTGTAAAGCACTTTCAGTGGGGAAGAAAGCCTTCCGGTTAATACCCGGGAGGAAGGACATCACCCACAGAAGAAGCACCGGCTAACTCCGTGCCAGCAGCCGCGGTAATACGGAGGGTGCGAGCGTTAATCGGAATTACTGGGCGTAAAGCGCGCGTAGGTGGCT	0	0	0	1291	568	1574	0	227	0	558	977	301	684	113	211	0
OTU_64	Bacteria	Cyanobacteria	Cyanobacteriia	Synechococcales	Cyanobiaceae	Cyanobium PCC-6307	NA	TGGGGAATTTTCCGCAATGGGCGAAAGCCTGACGGAGCAACGCCGCGTGAGGGATGAAGGCCTCTGGGCTGTAAACCTCTTTTCTCAAGGAAGAAGAACTGACGGTACTTGAGGAATAAGCCACGGCTAATTCCGTGCCAGCAGCCGCGGTAATACGGGAGTGGCAAGCGTTATCCGGAATTATTGGGCGTAAAGCGTCCGCAGGCGGCCCTGTAAGTCTGTCGTTAAAGCGT	0	0	0	0	0	0	0	0	1399	0	0	0	0	0	0	0
OTU_66	Bacteria	Actinobacteriota	Acidimicrobiia	Microtrichales	Ilumatobacteraceae	Ilumatobacter	NA	TGGGGAATCTTGCACAATGGGCGAAAGCCTGATGCAGCGATGCCGCGTGCGGGAAGAAGGCCTTAGGGTTGTAAACCGCTTTCAGGAGGGAAGAAAATGACGGTACCTCCAGAAGAAGGTGCGGCCAACTACGTGCCAGCAGCCGCGGTGACACGTAGGCACCAAGCGTTATCCGGATTTATTGGGCGTAAAGAGCTCGTAGGCGGTTTGGTAAGTCGGGTGTGAAAACTCTG	61	32	0	0	0	0	0	0	33	0	0	0	0	0	17	0
OTU_68	Bacteria	Proteobacteria	Alphaproteobacteria	Sphingomonadales	Sphingomonadaceae	Sphingorhabdus	NA	TGGGGAATATTGGACAATGGGCGAAAGCCTGATCCAGCAATGCCGCGTGAGTGATGAAGGCCTTAGGGTTGTAAAGCTCTTTTACCAGGGATGATAATGACAGTACCTGGAGAATAAGCTCCGGCTAACTCCGTGCCAGCAGCCGCGGTAATACGGAGGGAGCTAGCGTTGTTCGGAATTACTGGGCGTAAAGAGTACGTAGGCGGTGGTTCAAGTCAGAGGTGAAAGCCTGG	0	0	0	0	0	0	0	0	1751	0	30	0	23	0	0	0
OTU_69	Bacteria	Proteobacteria	Gammaproteobacteria	Burkholderiales	Methylophilaceae	NA	NA	TGGGGAATTTTGGACAATGGGCGCAAGCCTGATCCAGCCATTCCGCGTGAGTGAAGAAGGCCTTCGGGTTGTAAAGCTCTTTCGCAAGGGAAGAAAACTTACTTTTTAATAAAGAGTGAGGTTGACGGTACCTTGATAAGAAGCACCGGCTAACTACGTGCCAGCAGCCGCGGTAATACGTAGGGTGCGAGCGTTAATCGGAATTACTGGGCATAAAGCGTGCGCAGGCGGCT	0	0	0	0	0	0	0	0	1441	0	25	0	21	0	19	0
OTU_71	Bacteria	Actinobacteriota	Acidimicrobiia	Actinomarinales	NA	NA	NA	CAGGGAATATTGCACAATGGGCGAAAGCCTGATGCAGCGACGCCGCGTGCGGGATGAAGGCCTTCGGGTTGTAAACCGCTTTCAGGAGGGACGAAAATGACGGTACCTCCAGAAGAAGGCCCGGCCAACTACGTGCCAGCAGCCGCGGTAATACGTAGGGGCCAAGCGTTGTCCGGATTTATTGGGCGTAAAGGGCTCGTAGGCGGTTTGACAAGTCGGACGTGAAAACCCGG	58	9	0	0	0	20	688	0	0	0	0	0	0	0	0	0
OTU_72	Bacteria	Proteobacteria	Alphaproteobacteria	Acetobacterales	Acetobacteraceae	Roseomonas	NA	TGGGGAATATTGGACAATGGGCGCAAGCCTGATCCAGCAATGCCGCGTGGGTGAAGAAGGTCTTCGGATCGTAAAGCCCTTTCGACAGGGACGATGATGACGGTACCTGTAGAAGAAGCCCCGGCTAACTTCGTGCCAGCAGCCGCGGTAATACGAAGGGGGCTAGCGTTGCTCGGAATTACTGGGCGTAAAGGGCGCGTAGGCGGCTTAGTCAGTCAGGCGTGAAATTCCTG	0	0	0	0	0	0	0	0	2022	0	16	0	13	0	9	0
OTU_74	Bacteria	Bacteroidota	Bacteroidia	Chitinophagales	Chitinophagaceae	Dinghuibacter	NA	AAGGAATATTGGGCAATGGACGCAAGTCTGACCCAGCCATGCCGCGTGAAGGATGAAGGTCCTCTGGATTGTAAACTTCTTTTATCTGGGGCGAAAACAACTCTTTCTAGAGTTCTTGACAGTACCAGAGGAATAAGCACCGGCTAACTCCGTGCCAGCAGCCGCGGTAATACGGAGGGTGCAAGCGTTATCCGGATTCACTGGGTTTAAAGGGTGCGTAGGCGGGCAGGTAA	0	0	0	0	0	0	0	0	1881	0	632	0	17	0	5	0
OTU_75	Bacteria	Proteobacteria	Gammaproteobacteria	Burkholderiales	Oxalobacteraceae	Undibacterium	NA	TGGAGAATTTTGGACAATGGGGGCAACCCTGATCCAGCAATGCCGCGTGAGTGAAGAAGGCCCTCGGGTTGTAAAGCTCTTTTGTCAGGGAAGAAACGGTCTACTCTAATACAGTGGGCTAATGACGGTACCTGAAGAATAAGCACCGGCTAACTACGTGCCAGCAGCCGCGGTAATACGTAGGGTGCAAGCGTTAATCGGAATTACTGGGCGTAAAGCGTGCGCAGGCGGTT	0	0	17	0	0	0	8	0	137	1446	651	7771	0	0	3146	0
OTU_76	Bacteria	Verrucomicrobiota	Verrucomicrobiae	NA	NA	NA	NA	TTTCGAATCGTTCACAATGGGGGCAACCCTGATGGCGCGACGCCGCGTGGGGGATGAAGGTCTTCGGATTGTAAACTCCTGTCATGGGGGACTAATGGCCAGGCTCATACCCTGGTTTGAATTAACCCCAAGAGGAAGCAGTGGCTAACTCTGTGCCAGCAGCCGCGGTAATACAGAGACTGCAAGCGTTACTCGGATTCACTGGGCGTAAAGGGAGCGCAGGCGGGCAGGTG	0	0	0	0	0	0	0	0	798	0	33	0	0	0	13	0
OTU_77	Bacteria	Proteobacteria	Gammaproteobacteria	Pseudomonadales	Pseudomonadaceae	Pseudomonas	NA	TGGGGAATATTGGACAATGGGCGAAAGCCTGATCCAGCCATGCCGCGTGTGTGAAGAAGGTCTTCGGATTGTAAAGCACTTTAAGTTGGGAGGAAGGGTTGTAGATTAATACTCTGCAATTTTGACGTTACCGACAGAATAAGCACCTGCTAACTCTGTGCCAGCAGCCGCGGTAATACAGAGGGTGCAAGCGTTAATCGGAATTACTGGGCGTAAAGCGCGCGTAGGTGGTT	0	182	2315	13	1696	1466	0	336	0	0	0	720	209	606	0	0
OTU_78	Bacteria	Actinobacteriota	Actinobacteria	Frankiales	Sporichthyaceae	hgcI clade	NA	TGGGGAATATTGCGCAATGGACGAAAGTCTGACGCAGCGACGCCTCGTGAGGGACGAAGGTCTTCGGATTGTAAACCTCTTTCAGCAGGGACGAAGCGAAAGTGACGGTACCTGCAGAAGAAGCACCGGCTAACTATGTGCCAGCAGCCGCGGTAATACATAGGGTGCAAGCGTTGTCCGGATTTATTGGGCGTAAAGAGTTCGTAGGCGGTTTTTCGCGTCGGATGTGAAAA	0	0	0	0	0	0	0	0	1384	81	7	0	0	0	22	0
OTU_79	Bacteria	Proteobacteria	Gammaproteobacteria	Steroidobacterales	Woeseiaceae	Woeseia	NA	TGGGGAATATTGGACAATGGGCGCAAGCCTGATCCAGCAATGCCGCGTGTGTGAAGAAGGCCTGCGGGTTGTAAAGCACTTTCAGTAGAGAAGAAAAGCCTAGGGTTAATACCCCTGAGTCTTGACGTAACCTACAGAAGAAGCACCGGCTAACTCCGTGCCAGCAGCCGCGGTAATACGGAGGGTGCAAGCGTTAATCGGAATTACTGGGCGTAAAGCGCGCGTAGGCGGCT	89	0	0	39	0	37	0	159	0	0	0	0	0	0	0	0
OTU_80	Bacteria	Bacteroidota	Bacteroidia	Flavobacteriales	Crocinitomicaceae	Fluviicola	NA	TGAGGAATATTGGTCAATGGGCGCAAGCCTGAACCAGCCATGCCGCGTGCAGGAAGAATGCCCTATGGGTTGTAAACTGCTTTTATTTGGGAATAAACCTTTCTACGTGTAGGAAGCTGAAGGTACCAAATGAATAAGCACCGGCTAACTCCGTGCCAGCAGCCGCGGTAATACGGAGGGTGCAAGCGTTATCCGGAATCATGGGGTTTAAAGGGTCCGCAGGCGGATTTATA	0	0	11	0	0	0	0	0	1187	0	20	210	25	615	26	13
OTU_81	Bacteria	Proteobacteria	Gammaproteobacteria	Pseudomonadales	Alcanivoracaceae1	Alcanivorax	NA	TGGGGAATCTTGGACAATGGGGGCAACCCTGATCCAGCCATGCCGCGTGTGTGAAGAAGGCCTTAGGGTTGTAAAGCACTTTCAGCAGGGAGGAAGGCTTCGAGTTAATAGCTTGGAGTACTTGACGTTACCTGCAGAAGAAGCACCGGCTAATTTCGTGCCAGCAGCCGCGGTAATACGAAAGGTGCGAGCGTTAATCGGAATTACTGGGCGTAAAGCGCGCGTAGGTGGTG	10	7	0	578	0	0	0	0	0	0	0	0	340	0	0	155
OTU_84	Bacteria	Proteobacteria	Gammaproteobacteria	Pseudomonadales	Moraxellaceae	Psychrobacter	NA	TGGGGAATATTGGACAATGGGGGCAACCCTGATCCAGCCATGCCGCGTGTGTGAAGAAGGCCTTTTGGTTGTAAAGCACTTTAAGCAGTGAAGAAGACTCCATGGTTAATACCCATGGACGATGACATTAGCTGCAGAATAAGCACCGGCTAACTCTGTGCCAGCAGCCGCGGTAATACAGAGGGTGCAAGCGTTAATCGGAATTACTGGGCGTAAAGCGAGCGTAGGTGGCT	0	130	0	0	0	0	0	0	0	0	0	0	0	0	0	0
OTU_85	Bacteria	Actinobacteriota	Actinobacteria	Frankiales	Sporichthyaceae	Candidatus Planktophila	NA	TGGGGAATATTGGGCAATGGAGGAAACTCTGACCCAGCGACGCCGCGTGCGGGATGAAGGCCTTCGGGTTGTAAACCGCTTTCAGTAGGGAAGAAGCGAAAGTGACGGTACCTACAGAAGAAGCACCGGCTAACTATGTGCCAGCAGCCGCGGTAATACATAGGGTGCAAGCGTTGTCCGGAATTATTGGGCGTAAAGAGCTCGTAGGTGGTTTGATACGTCGGGTGTGAAAT	0	0	0	0	0	0	0	0	1381	0	0	0	0	0	0	0
OTU_88	Bacteria	Actinobacteriota	Actinobacteria	Micrococcales	Microbacteriaceae	NA	NA	TGGGGAATATTGCACAATGGGCGCAAGCCTGATGCAGCAACGCCGCGTGAGGGATGAAGGCCTTCGGGTTGTAAACCTCTTTTAGCAGGGAAGAAGCGAAAGTGACGGTACCTGTAGAAAAAGCACCGGCTAACTACGTGCCAGCAGCCGCGGTAATACGTAGGGTGCAAGCGTTGTCCGGAATTATTGGGCGTAAAGAGCTCGTAGGCGGTTTGTCGCGTCTGCTGTGAAAA	0	0	0	0	0	0	0	0	949	0	424	0	25	0	0	0
OTU_89	Bacteria	Planctomycetota	Planctomycetes	Gemmatales	Gemmataceae	NA	NA	TCGAGGATCTTCGGCAATGGGCGAAAGCCTGACCGAGCGACGCCGCGTGAGCGATGAAGGCCATTAGGTTGTAAAGCTCTGTCGAGGGGGAACAAGCCGCAAGGTTGAGTGATCCCTGGAGGAAGCACGGGCTAAGTTCGTGCCAGCAGCCGCGGTAAGACGAACCGTGCGAACGTTGTTCGGAATCATTGGGCTTAAAGGGCGCGTAGGCGGGTGTTCAAGTCCGGGGTGAA	0	0	0	0	0	0	0	0	200	0	14	182	6	0	5	0
OTU_90	Bacteria	Proteobacteria	Gammaproteobacteria	Burkholderiales	Comamonadaceae	Rhodoferax	NA	TGGGGAATTTTGGACAATGGGCGCAAGCCTGATCCAGCAATGCCGCGTGCAGGATGAAGGCCTTCGGGTTGTAAACTGCTTTTGTACGGAACGAAACGGTGAGCTCTAATAAAGCTTGCTAATGACGGTACCGTAAGAATAAGCACCGGCTAACTACGTGCCAGCAGCCGCGGTAATACGTAGGGTGCGAGCGTTAATCGGAATTACTGGGCGTAAAGCGTGCGCAGGCGGTT	0	0	0	0	0	0	0	0	3441	0	0	0	19	0	0	0
OTU_91	Bacteria	Proteobacteria	Alphaproteobacteria	Rhizobiales	Rhizobiales Incertae Sedis	NA	NA	TGGGGAATCTTGGACAATGGGCGCAAGCCTGATCCAGCCATGCCGCGTGAGTGAAGAAGGTCTTCGGATTGTAAAGCTCTTTTGCCAGGGACGATAATGACGGTACCTGGAGAATAAGCCCCGGCAAACTTCGTGCCAGCAGCCGCGGTAATACGAAGGGGGCTAGCGTTGTTCGGAATTACTGGGCGTAAAGCGCACGTAGGCGGGTGGTTTAGTCAGGGGTGAAATCCCGG	0	0	0	0	0	0	0	0	927	628	32	0	0	0	0	0
OTU_94	Bacteria	Proteobacteria	Alphaproteobacteria	Rhodobacterales	Rhodobacteraceae	Rhodobacter	NA	TGGGGAATCTTAGACAATGGGCGCAAGCCTGATCTAGCCATGCCGCGTGAGCGATGAAGGCCTTAGGGTTGTAAAGCTCTTTCAGTGGGGAAGATAATGACTGTACCCACAGAAGAAGCCCCGGCTAACTCCGTGCCAGCAGCCGCGGTAATACGGAGGGGGCTAGCGTTGTTCGGAATTACTGGGCGTAAAGCGCACGTAGGCGGACTGGAAAGTCAGAGGTGAAATCCCAG	0	0	6	0	0	0	0	0	1423	390	0	0	34	0	0	0
OTU_96	Bacteria	Proteobacteria	Gammaproteobacteria	Burkholderiales	Burkholderiaceae	Polynucleobacter	asymbioticus	TGGGGAATTTTGGACAATGGGGGCAACCCTGATCCAGCAATGCCGCGTGAGTGAAGAAGGCCTTCGGGTTGTAAAGCTCTTTTGTCAGGGAAGAAACACCGGCTCTAACACAGTCCGGGAATGACGGTACCTGAAGAATAAGCACCGGCTAACTACGTGCCAGCAGCCGCGGTAATACGTAGGGTGCAAGCGTTAATCGGAATTACTGGGCGTAAAGCGTGCGCAGGCGGTTA	0	0	0	0	0	0	0	0	961	0	0	0	0	502	0	0
OTU_99	Bacteria	Planctomycetota	Planctomycetes	Pirellulales	Pirellulaceae	Blastopirellula	NA	TCGAGAATCTTCCGCAATGGGCGAAAGCCTGACGGAGCGACGCCGCGTGATGGACGAAGGCCCTCGGGTTGTAAACATCTGTCGTAGGGGAGGAAATTTTGACCGATCCTAGGAGGAAGCACAGGCTAAGTTCGTGCCAGCAGCCGCGGTAATACGAACTGTGCAAACGTTATTCGGAATCACTGGGCTTAAAGGGTGCGTAGGCGGGTTGGTAGGTCAGATGTGAAAGCCCA	0	77	0	19	0	23	0	0	0	0	0	0	0	0	13	0
OTU_100	Bacteria	Proteobacteria	Gammaproteobacteria	Pseudomonadales	NA	NA	NA	TGGGGAATATTGGACAATGGGGGCAACCCTGATCCAGCCATGCCGCGTGTGTGAAGAAGGCTTTCGGGTTGTAAAGCACTTTCAGTGGGGAGGAAATGGTCATAGTTAATACCTGTGACAATTGACGTTACCCACAGAAGAAGCACCGGCTAACTCCGTGCCAGCAGCCGCGGTAATACGGAGGGTGCAAGCGTTAATCGGAATTACTGGGCGTAAAGCGCGCGTAGGCGGTC	0	0	0	8	0	10	1395	3	6	0	0	0	0	0	0	0
OTU_101	Bacteria	Verrucomicrobiota	Verrucomicrobiae	Methylacidiphilales	Methylacidiphilaceae	NA	NA	TCGAGGATTTTTCTCAATGGGGGCAACCCTGAAGGAGCGACGCCGCGTGGAGGATGAAGGGCTTCGGCTCGTAAACTCCTGTCACCGACGAACAAGGCATTCGGATTAATAAATCGGATGCTTGATGGTAGTCGGAGAGGAAGGGGCGGCTAACTCTGTGCCAGCAGCCGCGGTGATACAGAGGCCCCAAGCGTTGTTCGGATTTACTGGGCGTAAAGGGTGTGTAGGGGGTT	0	0	0	0	0	0	0	0	1006	0	8	0	16	0	9	0
OTU_102	Bacteria	Proteobacteria	Gammaproteobacteria	Pseudomonadales	Moraxellaceae	Acinetobacter	lwoffii	TGGGGAATATTGGACAATGGGGGGAACCCTGATCCAGCCATGCCGCGTGTGTGAAGAAGGCCTTTTGGTTGTAAAGCACTTTAAGCGAGGAGGAGGCTACCGAGATTAATACTCTTGGATAGTGGACGTTACTCGCAGAATAAGCACCGGCTAACTCTGTGCCAGCAGCCGCGGTAATACAGAGGGTGCAAGCGTTAATCGGATTTACTGGGCGTAAAGCGCGCGTAGGTGGC	2182	75	0	0	0	0	922	1970	0	0	469	1087	2064	0	0	0
OTU_105	Bacteria	Bacteroidota	Bacteroidia	Flavobacteriales	Flavobacteriaceae	Flavobacterium	NA	TGAGGAATATTGGACAATGGGCGCAAGCCTGATCCAGCCATGCCGCGTGCAGGATGACGGTCCTATGGATTGTAAACTGCTTTTGTACAGGAAGAAACACTCCCTCGTGAGGGAGCTTGACGGTACTGTAAGAATAAGGATCGGCTAACTCCGTGCCAGCAGCCGCGGTAATACGGAGGATCCAAGCGTTATCCGGAATCATTGGGTTTAATGGGTCCGTAGGCGGTTTAATA	0	0	0	0	0	0	0	0	127	0	0	5848	17	0	0	0
OTU_106	Bacteria	Proteobacteria	Alphaproteobacteria	Sphingomonadales	Sphingomonadaceae	Sandarakinorhabdus	limnophila	TGGGGAATATTGGACAATGGGCGAAAGCCTGATCCAGCAATGCCGCGTGAGTGAAGAAGGCCTTCGGGTTGTAAAGCTCTTTTACCCGGGAAGATAATGACCGTACCGGGAGAATAAGCCCCGGCTAACTCCGTGCCAGCAGCCGCGGTAATACGGAGGGGGCTAGCGTTGTTCGGAATCACTGGGCGTAAAGCGTGCGTAGGCGGCCATTCAAGTCAGAGGTGAAAGCCCAG	0	0	0	0	0	0	0	0	1076	0	4	0	17	0	5	0
OTU_107	Bacteria	Bacteroidota	Bacteroidia	Sphingobacteriales	NS11-12 marine group	NA	NA	TAGGGAATATTGGTCAATGGACGCAAGTCTGAACCAGCCATGCCGCGTGAAGGATGAAGGCCCTCTGGGTCGTAAACTTCTTTTATTAGGGAAGAAAACATGGGATGCGTCCCAAACTGACGGTACTTAATGAATAAGGATCGGCTAACTTCGTGCCAGCAGCCGCGGTAAGACGAAGGATCCAAGCGTTGTCCGGATTTACTGGGTTTAAAGGGTGCGTAGGCGGAAAATTA	0	0	0	0	0	0	0	0	1668	0	7	0	14	0	10	0
OTU_108	Bacteria	Proteobacteria	Alphaproteobacteria	Rhizobiales	Labraceae	Labrys	NA	TGGGGAATATTGGACAATGGGCGCAAGCCTGATCCAGCCATGCCGCGTGAGTGATGACGGCCTTAGGGTTGTAAAGCTCTTTTAACAGGGACGATAATGACGGTACCTGTAGAATAAGCCCCGGCAAACTTCGTGCCAGCAGCCGCGGTAATACGAAGGGGGCTAGCGTTGTTCGGAATTACTGGGCGTAAAGCGCACGTAGGCGGATTGTTAAGTCGGGGGTGAAATCCTGA	0	0	20	0	0	0	0	0	9	6257	947	1683	0	0	234	0
OTU_109	Bacteria	Firmicutes	Bacilli	Staphylococcales	Staphylococcaceae	Staphylococcus	NA	TAGGGAATCTTCCGCAATGGGCGAAAGCCTGACGGAGCAACGCCGCGTGAGTGATGAAGGTCTTCGGATCGTAAAACTCTGTTATTAGGGAAGAACAAATGTGTAAGTAACTATGCACGTCTTGACGGTACCTAATCAGAAAGCCACGGCTAACTACGTGCCAGCAGCCGCGGTAATACGTAGGTGGCAAGCGTTATCCGGAATTATTGGGCGTAAAGCGCGCGTAGGCGGTT	0	0	13	0	0	0	0	3353	16	888	550	88	0	0	0	133
OTU_112	Bacteria	Bdellovibrionota	Bdellovibrionia	Bdellovibrionales	Bdellovibrionaceae	OM27 clade	NA	TGGGGAATATTGGACAATGGGCGAAAGCCTGATCCAGCCATGCCGCGTGAGTGATGAAGGCCTTCGGGTTGTAAAGCTCTGTCGTGGGGGAAGAAGTTCTGACGGTACCCCACAAGAAAGCACCGGCTAACTCCGTGCCAGCAGCCGCGGTAATACGGAGGGTGCAAGCGTTGCTCGGATTTACTGGGCGTAAAGCGCACGCAGGCGGTCTGGAAGGTCGGGTGTGAAAGCCC	0	0	0	0	0	0	0	0	1879	0	11	0	11	0	6	0
OTU_114	Bacteria	Bacteroidota	Bacteroidia	Chitinophagales	Chitinophagaceae	Sediminibacterium	NA	TAAGGAATATTGGTCAATGGACGCAAGTCTGAACCAGCTATGCCGCGTGAAGGATTAAGGTCCTCTGGATTGTAAACTTCTTTTATATGGGACGAAAAAAGGTCTTTCTAGATCACTTGACGGTACCATATGAATAAGCACCGGCTAACTCCGTGCCAGCAGCCGCGGTAATACGGAGGGTGCAAGCGTTATCCGGATTCACTGGGTTTAAAGGGTGCGTAGGCGGGCAGGTA	0	0	0	0	0	0	0	0	822	0	0	0	0	0	0	0
OTU_115	Bacteria	Bacteroidota	Bacteroidia	Flavobacteriales	Flavobacteriaceae	Aestuariimonas	insulae	TGAGGAATATTGGGCAATGGAGGCAACTCTGACCCAGCCATGCCGCGTGCAGGAAGACGGCCCTATGGGTTGTAAACTGCTTTTATATAGGAAGAACTGCATCTACGTGTAGATGTTTGACGGTACTATATGAATAAGCACCGGCTAACTCCGTGCCAGCAGCCGCGGTAATACGGAGGGTGCAAGCGTTATCCGGAATCATTGGGTTTAAAGGGTCCGTAGGCGGGCAATTA	0	0	0	0	0	13	0	312	0	0	0	0	0	0	0	0
OTU_116	Bacteria	Proteobacteria	Gammaproteobacteria	Burkholderiales	Comamonadaceae	Variovorax	NA	TGGGGAATTTTGGACAATGGGCGCAAGCCTGATCCAGCAATGCCGCGTGCAGGATGAAGGCCTTCGGGTTGTAAACTGCTTTTGTACGGAACGAAACGGCCTTTTCTAATAAAGAGGGCTAATGACGGTACCGTAAGAATAAGCACCGGCTAACTACGTGCCAGCAGCCGCGGTAATACGTAGGGTGCAAGCGTTAATCGGAATTACTGGGCGTAAAGCGTGCGCAGGCGGTT	0	0	0	0	0	0	0	1775	27	0	0	0	0	0	0	688
OTU_117	Bacteria	Actinobacteriota	Actinobacteria	NA	NA	NA	NA	TGGGGAATATTGCGCAATGGGCGAAAGCCTGACGCAGCGACGCCGCGTGAGGGATGAAGGTCTTCGGATTGTAAACCTCTTTCAGCAGGGACGAAGCGAAAGTGACGGTACCTGCAGAAGAAGCACCGGCTAACTACGTGCCAGCAGCCGCGGTAATACGTAGGGTGCAGGCGTTGTCCGGATTTATTGGGCGTAAAGAGCTCGTAGGCGGTTAGACACGTCGGATGTGAAAA	0	0	0	0	0	0	0	0	316	0	16	0	0	0	0	0
OTU_118	Bacteria	Proteobacteria	Gammaproteobacteria	Pseudomonadales	Pseudomonadaceae	Pseudomonas	NA	TGGGGAATATTGGACAATGGGCGAAAGCCTGATCCAGCCATGCCGCGTGTGTGAAGAAGGTCTTCGGATTGTAAAGCACTTTAAGTTGGGAGGAAGGGCATTAACCTAATACGTTAGTGTTTTGACGTTACCGACAGAATAAGCACCGGCTAACTCTGTGCCAGCAGCCGCGGTAATACAGAGGGTGCAAGCGTTAATCGGAATTACTGGGCGTAAAGCGCGCGTAGGTGGTT	209	0	0	4430	0	0	493	24	0	0	0	0	944	0	0	0
OTU_120	Bacteria	Actinobacteriota	Acidimicrobiia	Microtrichales	NA	NA	NA	TGGGGAATCTTGCGCAATGGGCGAAAGCCTGACGCAGCAACGCCGCGTGCGGGATGAAGGCCTTCGGGTTGTAAACCGCTTTCAGCAGGGAAGAAATTGACGGTACCTGCAGAAGAAGCCCCGGCCAACTACGTGCCAGCAGCCGCGGTAACACGTAGGGGGCGAGCGTTGTCCGGATTTATTGGGCGTAAAGAGCTCGTAGGCGGTTCACTAAGTCGGGTGTGAAACCTCCA	0	0	0	0	0	0	0	0	316	0	21	0	10	0	0	0
OTU_121	Bacteria	Actinobacteriota	Actinobacteria	Frankiales	Sporichthyaceae	hgcI clade	NA	TGGGGAATATTGGGCAATGGACGAAAGTCTGACCCAGCGACGCCGCGTGAGGGATGAAGGCCTTCGGGTTGTAAACCTCTTTCAGCAGGGAAGAAGCGAAAGTGACGGTACCTGCAGAAGAAGCACCGGCTAACTATGTGCCAGCAGCCGCGGTAATACATAGGGTGCAAGCGTTGTCCGGAATTATTGGGCGTAAAGAGCTCGTAGGTGGTTAGTTACGTCGGATGTGAAAA	0	0	0	0	0	0	0	0	618	0	16	0	30	0	0	90
OTU_122	Bacteria	Proteobacteria	Alphaproteobacteria	Rhodobacterales	Rhodobacteraceae	NA	NA	TGGGGAATCTTAGACAATGGGGGAAACCCTGATCTAGCGATGCCGCGTGAGTGATGAAGGCCCTAGGGTCGTAAAGCTCTTTCGCCAGGGAAGATAATGACTGTACCTGGTAAAGAAACCCCGGCTAACTCCGTGCCAGCAGCCGCGGTAATACGGAGGGGGTTAGCGTTGTTCGGAATTACTGGGCGTAAAGCGCACGTAGGCGGATCAGAAAGTAAGAGGTGAAATCCCTG	70	0	0	22	0	0	0	74	0	0	0	0	0	0	0	0
OTU_124	Bacteria	Firmicutes	Bacilli	Staphylococcales	Staphylococcaceae	Staphylococcus	hominis	TAGGGAATCTTCCGCAATGGGCGAAAGCCTGACGGAGCAACGCCGCGTGAGTGATGAAGGTCTTCGGATCGTAAAACTCTGTTATTAGGGAAGAACAAACGTGTAAGTAACTGTGCACGTCTTGACGGTACCTAATCAGAAAGCCACGGCTAACTACGTGCCAGCAGCCGCGGTAATACGTAGGTGACAAGCGTTATCCGGAATTATTGGGCGTAAAGCGCGCGTAGGCGGTT	0	0	0	20	0	0	0	213	0	0	0	725	0	0	0	0
OTU_126	Bacteria	Proteobacteria	Gammaproteobacteria	Pseudomonadales	Moraxellaceae	Psychrobacter	NA	TGGGGAATATTGGACAATGGGGGAAACCCTGATCCAGCCATGCCGCGTGTGTGAAGAAGGCCTTTTGGTTGTAAAGCACTTTAAGCAGTGAAGAAGACTCTTCGGTTAATACCCGGAGACGATGACATTAGCTGCAGAATAAGCACCGGCTAACTCTGTGCCAGCAGCCGCGGTAATACAGAGGGTGCAAGCGTTAATCGGAATTACTGGGCGTAAAGCGAGCGTAGGTGGCT	0	127	0	0	0	0	0	0	0	0	0	145	0	0	0	0
OTU_127	Bacteria	Planctomycetota	OM190	NA	NA	NA	NA	TCGAGAATCTTCCGCAATGGGCGAAAGCCTGACGGAGCGACGCCGCGTGTAGGACGAAGGCCTTCGGGTTGTAAACTACTGTCACGGATTAAGAATTCTCCGGTGTTAACAGCGCCGGAGTTGACGTAAGTCCGAGAGGAAGCACTGGCTAACTCTGTGCCAGCAGCCGCGGTAATACAGAGAGTGCAAACGTTGTTCGGAATTACTGGGCTTAAAGCGCACGTAGGCGGCTC	0	0	0	0	0	0	0	0	710	0	0	0	6	0	7	0
OTU_130	Bacteria	Actinobacteriota	Acidimicrobiia	Microtrichales	Microtrichaceae	NA	NA	TGGGGAATCTTGCACAATGGGCGAAAGCCTGATGCAGCGACGCCGCGTGGGGGATGAAGGCCTTAGGGTCGTAAACCCCTTTCAGTAGGGAAGAAATTGACGGTACCTACAGAAGAAGCCCCGGCCAACTACGTGCCAGCAGCCGCGGTAAGACGTAGGGGGCGAGCGTTGTCCGGATTTATTGGGCGTAAAGGGCTCGTAGGTGGTTGCGTAAGTCGGATGTGAAAACTCCA	43	0	0	0	0	20	0	664	0	0	0	0	0	0	0	0
OTU_131	Bacteria	Actinobacteriota	Actinobacteria	Frankiales	Sporichthyaceae	hgcI clade	NA	TGGGGAATATTGGGCAATGGACGCAAGTCTGACCCAGCGACGCCGCGTGCGGGATGAAGGCCTTAGGGTTGTAAACCGCTTTCAGCAGGGAAGAAGCGAAAGTGACGGTACCTGCAAAAGAAGCACCGGCTAACTATGTGCCAGCAGCCGCGGTAATACATAGGGTGCAAGCGTTGTCCGGAATTATTGGGCGTAAAGAGTTCGTAGGTGGTTCGTTACGTCGGATGTGAAAA	0	0	0	0	0	0	0	0	865	0	0	0	9	0	0	0
OTU_132	Bacteria	Proteobacteria	Alphaproteobacteria	Rhizobiales	Beijerinckiaceae	Methylocystis	NA	TGGGGAATATTGGACAATGGGCGCAAGCCTGATCCAGCCATGCCGCGTGAGTGATGAAGGCCCTAGGGTTGTAAAGCTCTTTCGCCAGGGACGATAATGACGGTACCTGGATAAGAAGCCCCGGCTAACTTCGTGCCAGCAGCCGCGGTAATACGAAGGGGGCTAGCGTTGTTCGGAATCACTGGGCGTAAAGCGCACGTAGGCGGATCTTTAAGTCAGGGGTGAAATCCCGG	0	0	0	0	0	0	0	0	1100	0	0	0	0	0	0	0
OTU_134	Bacteria	Proteobacteria	Gammaproteobacteria	Steroidobacterales	Woeseiaceae	Woeseia	NA	TGGGGAATATTGGACAATGGGGGCAACCCTGATCCAGCAATGCCGCGTGTGTGAAGAAGGCCTGCGGGTTGTAAAGCACTTTCAGTAGAGAAGAAAAGTTTAGGGTTAATACCCCTGAATCTTGACGTAACCTACAGAAGAAGCTCCGGCTAACTCCGTGCCAGCAGCCGCGGTAATACGGAGGGAGCGAGCGTTAATCGGAATTACTGGGCGTAAAGCGCGCGTAGGCGGCT	35	0	19	0	0	26	0	445	16	0	0	0	0	0	0	0
OTU_135	Bacteria	Proteobacteria	Alphaproteobacteria	Sphingomonadales	Sphingomonadaceae	NA	NA	TGGGGAATATTGGACAATGGGCGAAAGCCTGATCCAGCAATGCCGCGTGAGTGATGAAGGCCTTAGGGTTGTAAAGCTCTTTTACCAGGGATGATAATGACAGTACCTGGAGAATAAGCTCCGGCTAACTCCGTGCCAGCAGCCGCGGTAATACGGAGGGAGCTAGCGTTGTTCGGAATCACTGGGCGTAAAGCGTGCGTAGGCGGTGACTCAAGTCAGAGGTGAAAGCCTGG	0	0	0	0	0	0	0	0	626	0	0	0	10	0	15	0
OTU_139	Bacteria	Proteobacteria	Gammaproteobacteria	Ectothiorhodospirales	Ectothiorhodospiraceae	Thiogranum	NA	TGGGGAATATTGGACAATGGGCGCAAGCCTGATCCAGCAATGCCGCGTGTGTGAAGAAGGCCTGCGGGTTGTAAAGCACTTTCAGTGGGGAGGAAAAGCTCAAGATTAACACTCTTGAGTCTTGACGTTATCCACAGAAGAAGCACCGGCTAACTCTGTGCCAGCAGCCGCGGTAATACAGAGGGTGCGAGCGTTAATCGGAATTACTGGGCGTAAAGCGCGCGTAGGCGGTT	17	0	0	0	0	0	0	344	0	0	0	0	0	0	0	0
OTU_140	Bacteria	Chloroflexi	Chloroflexia	Chloroflexales	Roseiflexaceae	NA	NA	TAAGGAATTTTCGTCAATGGGGGAAACCCTGAACGAGCAACGCCGCGTGGAGGATGACGGTCTTCGGATTGTAAACTCCTTTTGTGAGGGACGATAATGACGGTACCTCGCGAATAAGCCCCGGCTAACTCTGTGCCAGCAGCCGCGGTAATACAGAGGGGGCAAGCGTTGTCCGGAGTTACTGGGCGTAAAGCGCACGTAGGCGGTTCTGCAAGTGGTGTGTGAAACCAATC	0	0	0	0	0	0	0	0	850	0	7	0	5	0	0	0
OTU_141	Bacteria	Actinobacteriota	Acidimicrobiia	Microtrichales	Ilumatobacteraceae	CL500-29 marine group	NA	TGGGGAATCTTGCGCAATGGGCGAAAGCCTGACGCAGCAACGCCGCGTGCGGGATGAAGGCCTTCGGGTTGTAAACCGCTTTTAACAGGAACGAAAATGACGGTACCTGTAGAATAAGGTGCGGCCAACTACGTGCCAGCAGCCGCGGTGACACGTAGGCACCAAGCGTTGTCCGGATTTATTGGGCGTAAAGAGCTCGTAGGCGGTTCAGTAAGTCGGGTGTGAAAACTCTG	0	0	0	0	0	0	0	0	583	0	12	0	0	0	0	0
OTU_143	Bacteria	Firmicutes	Bacilli	Staphylococcales	Staphylococcaceae	Staphylococcus	NA	TAGGGAATCTTCCGCAATGGGCGAAAGCCTGACGGAGCAACGCCGCGTGAGTGATGAAGGTCTTCGGATCGTAAAACTCTGTTATCAGGGAAGAACAAATGTGTAAGTAACTGTGCACATCTTGACGGTACCTGATCAGAAAGCCACGGCTAACTACGTGCCAGCAGCCGCGGTAATACGTAGGTGGCAAGCGTTATCCGGAATTATTGGGCGTAAAGCGCGCGTAGGCGGTT	0	0	0	0	0	0	0	0	0	3834	0	464	0	0	0	632
OTU_144	Bacteria	Proteobacteria	Alphaproteobacteria	Rhodobacterales	Rhodobacteraceae	Rhodobacter	NA	TGGGGAATCTTAGACAATGGGCGCAAGCCTGATCTAGCCATGCCGCGTGATCGATGAAGGCCTTAGGGTTGTAAAGATCTTTCGTGGGGGAAGATAATGACGGTACCCCAAGAAGAAGCCCCGGCTAACTCCGTGCCAGCAGCCGCGGTAATACGGAGGGGGCTAGCGTTATTCGGAATTACTGGGCGTAAAGCGCACGTAGGCGGATTGAAAAGTCAGAGGTGAAATCCCAG	0	0	0	0	0	0	0	0	1205	0	0	0	0	0	0	0
OTU_145	Bacteria	Proteobacteria	Gammaproteobacteria	Burkholderiales	Comamonadaceae	Limnohabitans	NA	TGGGGAATTTTGGACAATGGGCGAAAGCCTGATCCAGCCATTCCGCGTGCAGGACGAAGGCCTTCGGGTTGTAAACTGCTTTTGTACGGAACGAAAAAGCCTTGGCTAATACCCAGGGTCCATGACGGTACCGTAAGAATAAGCACCGGCTAACTACGTGCCAGCAGCCGCGGTAATACGTAGGGTGCGAGCGTTAATCGGAATTACTGGGCGTAAAGCGTGCGCAGGCGGTT	0	0	0	0	0	0	0	0	428	0	0	0	18	1066	0	0
OTU_146	Bacteria	Armatimonadota	Armatimonadia	Armatimonadales	Armatimonadaceae	Armatimonas	NA	TTAGGAATCTTGCGCAATGGGGGCAACCCTGACGCAGCGACGTCGCGTGAAGGATGAAGGCCCTCGGGTCGTAAACTTCTTTTGAGTGGGAAGAAATTTGACGGTACCACTCGAATAAGCCCCGGCTAACTACGTGCCAGCAGCCGCGGTAATACGTAGGGGGCGAGCGTTGTCCGAAGTTACTGGGCGTAAAGCGCGCGTAGGCGGTTATTTAAGTCTGGGGTGAAAGGTTC	0	0	0	0	0	0	0	0	926	0	0	0	6	0	3	0
OTU_147	Bacteria	Proteobacteria	Alphaproteobacteria	SAR11 clade	Clade III	NA	NA	TGGGGAATCTTGCACAATGGAGGAAACTCTGATGCAGCGATGCCGCGTGAGTGAAGAAGGCCTTTGGGTTGTAAAGCTCTTTTGTAGGGGAAGATAATGACTGTACCCTAAGAATAAGGTCCGGCTAACTTCGTGCCAGCAGCCGCGGTAATACGAAGGGACCTAGCGTAGTTCGGAATTACTGGGCGTAAAGCGCGCGTAGGCCGTTGAGTTAGTTAATTGTGAAATCCCAA	0	0	0	0	0	0	0	0	439	0	8	0	9	0	0	0
OTU_149	Bacteria	Planctomycetota	Planctomycetes	Pirellulales	Pirellulaceae	NA	NA	TCGAGGATCTTCGGCAATGGGCGAAAGCCTGACCGAGCGACGCCGCGTGTGGGATGAAGGCCTTCGGGTTGTAAACCACTGTCAACGGGGAGGAAATGTAGGGGGGTACTCCCCTCTATTTGACCTATCTGTGGAGGAAGTACGGGCTAAGTTCGTGCCAGCAGCCGCGGTAAGACGAACCGTACGAACGTTATTCGGAATTACTGGGCTTAAAGGGTGCGTAGGCTGCGCGG	0	0	0	0	0	0	0	0	46	445	10	414	4	0	0	0
OTU_150	Bacteria	Proteobacteria	Gammaproteobacteria	Pseudomonadales	Moraxellaceae	Acinetobacter	NA	TGGGGAATATTGGACAATGGGCGCAAGCCTGATCCAGCCATGCCGCGTGTGTGAAGAAGGCCTTTTGGTTGTAAAGCACTTTAAGCGAGGAGGAGGCTACTGGTATTAATACTACCGGATAGTGGACGTTACTCGCAGAATAAGCACCGGCTAACTCTGTGCCAGCAGCCGCGGTAATACAGAGGGTGCGAGCGTTAATCGGATTTACTGGGCGTAAAGCGTGCGTAGGCGGC	0	0	17	0	0	0	0	0	0	0	9	6167	0	0	25	0
OTU_152	Bacteria	Proteobacteria	Gammaproteobacteria	Pseudomonadales	Pseudomonadaceae	Pseudomonas	NA	TGGGGAATATTGGACAATGGGCGAAAGCCTGATCCAGCCATGCCGCGTGTGTGAAGAAGGTCTTCGGATTGTAAAGCACTTTAAGTTGGGAGGAAGGGCAGTAAATTAATACTTTGCTGTTTTGACGTTACCGACAGAATAAGCACCGGCTAACTCTGTGCCAGCAGCCGCGGTAATACAGAGGGTGCAAGCGTTAATCGGAATTACTGGGCGTAAAGCGCGCGTAGGTGGTT	0	0	20	22	4271	0	0	0	0	0	0	0	0	0	59	0
OTU_153	Bacteria	Bdellovibrionota	Oligoflexia	Silvanigrellales	Silvanigrellaceae	NA	NA	TGGGGAATATTGCGCAATGGGCGAAAGCCTGACGCAGCAACGCCGCGTGAGTGATGAAGGCCTTCGGGTTGTAAAGCTCTTTCGGTTGGGAAGAAGGGTGTGCGCCCTAATAATGCGTACATTTGATGGTACCAAAAGAAGAAGCACCGGCTAACTTCGTGCCAGCAGCCGCGGTAATACGAAGGGTGCGAGCGTTGTTCGGAATGACTGGGCGTAAAGGGTTCGTAGGCGGG	0	0	0	0	0	0	0	0	698	0	305	478	0	0	5	0
OTU_154	Bacteria	Proteobacteria	Alphaproteobacteria	Rhodobacterales	Rhodobacteraceae	NA	NA	TGGGGAATCTTAGACAATGGGCGCAAGCCTGATCTAGCCATGCCGCGTGAGTGATGAAGGCCTTAGGGTCGTAAAGCTCTTTCGCCAGAGATGATAATGACAGTATCTGGTAAAGAAACCCCGGCTAACTCCGTGCCAGCAGCCGCGGTAATACGGAGGGGGTTAGCGTTGTTCGGAATTACTGGGCGTAAAGCGTACGTAGGCGGATCAGAAAGTAGGGGGTGAAATCCCGA	22	0	0	0	0	0	347	0	47	0	0	0	0	0	57	0
OTU_156	Bacteria	Bacteroidota	Bacteroidia	Flavobacteriales	Flavobacteriaceae	NA	NA	TGAGGAATATTGGACAATGGAGGCAACTCTGATCCAGCCATGCCGCGTGCAGGAAGACTGCCCTATGGGTTGTAAACTGCTTTTATACGGGAAGAAACACTGCTACGTGTAGCAGCTTGACGGTACCGTAAGAATAAGGATCGGCTAACTCCGTGCCAGCAGCCGCGGTAATACGGAGGATCCAAGCGTTATCCGGAATCATTGGGTTTAAAGGGTCCGTAGGTGGATAATTA	33	0	0	0	0	0	0	197	0	0	48	0	0	0	0	0
OTU_158	Bacteria	Firmicutes	Bacilli	Bacillales	Bacillaceae	Bacillus	NA	TAGGGAATCTTCCGCAATGGACGAAAGTCTGACGGAGCAACGCCGCGTGAGTGATGAAGGTTTTCGGATCGTAAAGCTCTGTTGTTAGGGAAGAACAAGTGCCGTTTGAATAAGGCGGCACCTTGACGGTACCTAACCAGAAAGCCACGGCTAACTACGTGCCAGCAGCCGCGGTAATACGTAGGTGGCAAGCGTTGTCCGGAATTATTGGGCGTAAAGCGCGCGCAGGCGGT	0	0	0	1742	1269	0	0	0	54	0	0	0	0	729	0	0
OTU_161	Bacteria	Bacteroidota	Bacteroidia	Flavobacteriales	Flavobacteriaceae	NA	NA	TGAGGAATATTGGACAATGGAGGCAACTCTGATCCAGCCATGCCGCGTGCAGGAAGACGGCCCTATGGGTTGTAAACTGCTTTTATATAGGAAGAAACCCCTTTACGTGTAGAGGGCTGACGGTACTGTATGAATAAGCACCGGCTAACTCCGTGCCAGCAGCCGCGGTAATACGGAGGGTGCAAGCGTTATCCGGAATCATTGGGTTTAAAGGGTCCGTAGGCGGATAATTA	103	0	0	0	0	28	436	0	0	0	0	0	0	0	0	0
OTU_162	Bacteria	Bacteroidota	Bacteroidia	Flavobacteriales	NS9 marine group	NA	NA	TGAGGAATATTGCGCAATGGACGAAAGTCTGACGCAGCCATGCCGCGTGAAGGATGAAGGCCCTATGGGTTGTAAACTTCTTTTGTACGGGAAAAAACGCTTCTACGTGTAGGAGCCTGATGGTACCGTAAGAATAAGCACCGGCTAACTCCGTGCCAGCAGCCGCGGTAATACGGAGGGTGCAAGCGTTATCCGGATTTATTGGGTTTAAAGGGTCCGTAGGCGGGCCGATA	0	0	0	0	0	0	0	0	765	0	6	0	0	0	0	0
OTU_164	Bacteria	Cyanobacteria	Cyanobacteriia	Cyanobacteriales	Nostocaceae	Aphanizomenon NIES81	NA	TGGGGAATTTTCCGCAATGGGCGAAAGCCTGACGGAGCAATACCGCGTGAGGGAGGAAGGCTCTTGGGTTGTAAACCTCTTTTCTCAGGGAAGAACAAAATGACGGTACCTGAGGAATAAGCATCGGCTAACTCCGTGCCAGCAGCCGCGGTAATACGGAGGATGCAAGCGTTATCCGGAATGATTGGGCGTAAAGGGTCCGCAGGTGGCATTGTAAGTCTGCTGTTAAAGAG	0	0	0	0	0	0	0	0	555	415	29	0	6	0	5	169
OTU_165	Bacteria	Bacteroidota	Bacteroidia	Flavobacteriales	Flavobacteriaceae	Maritimimonas	NA	TGAGGAATATTGGACAATGGAGGCAACTCTGATCCAGCCATGCCGCGTGCAGGAAGACGGCCCTATGGGTTGTAAACTGCTTTTATATAGGAAGAAACCCAACCACGTGTGGTTGGCTGACGGTACTGTATGAATAAGCACCGGCTAACTCCGTGCCAGCAGCCGCGGTAATACGGAGGGTGCAAGCGTTATCCGGAATCATTGGGTTTAAAGGGTCCGTAGGCGGGTAATTA	45	0	0	0	0	0	156	0	0	0	0	0	0	0	0	0
OTU_166	Bacteria	Cyanobacteria	Cyanobacteriia	Chloroplast	NA	NA	NA	TGAGGAATTTTCCGCAATGGGCGAAAGCCTGACGGAGCAATGCCGCGTGGAGGAGGAAGGCCTGTGGGTCGTAAACTCCTTTTCTCAGAGAAGAAGTTCTGACGGTATCTGAGGAATAAGCATCGGCTAACTCTGTGCCAGCAGCCGCGGTAATACAGGGGATGCAAGCGTTATCCGGAATTATTGGGCGTAAAGCGTCCTGAGGTGGCTTACCCAGTCGACTGTGAAAGCTC	0	0	0	2	0	0	0	0	55	0	0	0	0	0	0	191
OTU_167	Bacteria	Proteobacteria	Gammaproteobacteria	Pseudomonadales	Moraxellaceae	Acinetobacter	junii	TGGGGAATATTGGACAATGGGGGAAACCCTGATCCAGCCATGCCGCGTGTGTGAAGAAGGCCTTATGGTTGTAAAGCACTTTAAGCGAGGAGGAGGCTACTGAGACTAATACTCTTGGATAGTGGACGTTACTCGCAGAATAAGCACCGGCTAACTCTGTGCCAGCAGCCGCGGTAATACAGAGGGTGCGAGCGTTAATCGGATTTACTGGGCGTAAAGCGTGCGTAGGCGGC	0	0	0	0	0	0	0	0	0	0	12	5076	0	0	0	228
OTU_169	Bacteria	Proteobacteria	Gammaproteobacteria	Pseudomonadales	Halomonadaceae	Aidingimonas	NA	TGGGGAATATTGGACAATGGGGGCAACCCTGATCCAGCCATGCCGCGTGTGTGAAGAAGGCTTTCGGGTTGTAAAGCACTTTCAGTGGGGAAGAAGGCCTGCGGGTTAATAGCCGGCAGGGACGACATCACCCACAGAAGAAGCACCGGCTAACTCCGTGCAAGCAGCCGCGGTAATACGGAGGGTGCGAGCGTTAATCGGAATGACTGGGCGTAAAGCGCGCGTAGGCGGCG	4	0	0	0	0	0	0	0	0	0	0	0	403	80	0	0
OTU_172	Bacteria	Proteobacteria	Gammaproteobacteria	Burkholderiales	Comamonadaceae	Limnohabitans	planktonicus	TGGGGAATTTTGGACAATGGACGCAAGTCTGATCCAGCCATTCCGCGTGCAGGATGAAGGCCCTCGGGTTGTAAACTGCTTTTGTACGGAACGAAAAGGTTTCTATTAATACTAGGAGCTCATGACGGTACCGTAAGAATAAGCACCGGCTAACTACGTGCCAGCAGCCGCGGTAATACGTAGGGTGCAAGCGTTAATCGGAATTACTGGGCGTAAAGCGTGCGCAGGCGGTT	0	0	0	0	0	0	0	0	943	0	0	0	0	0	0	0
OTU_173	Bacteria	Verrucomicrobiota	Verrucomicrobiae	Verrucomicrobiales	Verrucomicrobiaceae	NA	NA	TCGAGAATCTTTCACAATGGGGGAAACCCTGATGGAGCGACGCCGCGTGGAGGATGAAGGTCTTCGGATTGTAAACTCCTGTCATGAAAGAACAAGCAATGTGGGTTAATAACCTGCAACGTTGATAGTATTTCAAGAGGAAGGGACGGCTAACTTCGTGCCAGCAGCCGCGGTAATACGAAGGTCCCAAGCGTTGTTCGGAATCACTGGGCGTAAAGAGTGCGTAGGCGGCG	0	0	0	0	0	0	0	0	707	0	0	0	4	0	0	0
OTU_175	Bacteria	Actinobacteriota	Acidimicrobiia	Actinomarinales	NA	NA	NA	CAGGGAATCTTGTCCAATGGGCGAAAGCCTGAGACAGCGACGCCGCGTGAGGGATGAGGGCCTTCGGGTTGTAAACCTCTTTCAGGAGGGACGAAATTGACGGTACCTCCAGAAGAAGCCCCGGCCAACTACGTGCCAGCAGCCGCGGTAATACGTAGGGGGCAAGCGTTGTCCGGATTTATTGGGCGTAAAGGGCTCGTAGGCGGCTCAACAAGTCGGCCGTGAAAACCCAG	0	0	0	0	0	8	0	145	0	0	0	0	0	0	0	0
OTU_176	Bacteria	Proteobacteria	Gammaproteobacteria	Pseudomonadales	Moraxellaceae	Psychrobacter	namhaensis	TGGGGAATATTGGACAATGGGGGAAACCCTGATCCAGCCATGCCGCGTGTGTGAAGAAGGCCTTTTGGTTGTAAAGCACTTTAAGCAGTGAAGAAGACTCCTCGGTTAATACCCGTGGACGATGACATTAGCTGCAGAATAAGCACCGGCTAACTCTGTGCCAGCAGCCGCGGTAATACAGAGGGTGCAAGCGTTAATCGGAATTACTGGGCGTAAAGCGAGCGTAGGTGGCT	0	146	0	0	0	0	0	0	0	0	0	0	0	0	0	0
OTU_177	Bacteria	Proteobacteria	Alphaproteobacteria	Rhizobiales	Rhizobiaceae	Pseudahrensia	NA	TGGGGAATATTGGACAATGGGCGCAAGCCTGATCCAGCCATGCCGCGTGTGTGATGACGGCCCTAGGGTTGTAAAGCACTTTCAACGGTGAAGATAATGACGGTAACCGTAGAAGAAGCCCCGGCTAACTTCGTGCCAGCAGCCGCGGTAATACGAAGGGGGCTAGCGTTGTTCGGAATAACTGGGCGTAAAGCGCACGTAGGCGGATTGTTAAGTTAGAGGTGAAATCCCAG	31	27	0	10	0	27	0	0	0	0	44	0	43	0	26	0
OTU_184	Bacteria	Proteobacteria	Alphaproteobacteria	Rhodobacterales	Rhodobacteraceae	NA	NA	TGGGGAATCTTAGACAATGGGCGCAAGCCTGATCTAGCCATGCCGCGTGTGTGATGAAGGCCTTAGGGTCGTAAAGCACTTTCGCCAGAGATGATAATGACAGTATCTGGTAAAGAAACCCCGGCTAACTCCGTGCCAGCAGCCGCGGTAATACGGAGGGGGTTAGCGTTGTTCGGAATTACTGGGCGTAAAGCGTACGTAGGCGGATCAGAAAGTATAGGGTGAAATCCCGA	0	0	0	36	0	68	0	0	79	0	0	0	0	0	24	0
OTU_185	Bacteria	Bacteroidota	Bacteroidia	Flavobacteriales	Flavobacteriaceae	Flavobacterium	NA	TGAGGAATATTGGTCAATGGGCGCAAGCCTGAACCAGCCATGCCGCGTGCAGGATGACGGTCCTATGGATTGTAAACTGCTTTTGTACAGGAAGAAACACTCCCTCGTGAGGGAGCTTGACGGTACTGTAAGAATAAGGATCGGCTAACTCCGTGCCAGCAGCCGCGGTAATACGGAGGATCCAAGCGTTATCCGGAATCATTGGGTTTAAAGGGTCCGTAGGCGGCTTAATA	0	0	0	0	0	0	0	0	317	0	0	0	0	0	0	0
OTU_186	Bacteria	Firmicutes	Clostridia	Peptostreptococcales-Tissierellales	Peptostreptococcaceae	Romboutsia	lituseburensis	TGGGGAATATTGCACAATGGGCGAAAGCCTGATGCAGCAACGCCGCGTGAGCGATGAAGGCCTTCGGGTCGTAAAGCTCTGTCCTCAAGGAAGATAATGACGGTACTTGAGGAGGAAGCCCCGGCTAACTACGTGCCAGCAGCCGCGGTAATACGTAGGGGGCTAGCGTTATCCGGAATTACTGGGCGTAAAGGGTGCGTAGGTGGTTTCTTAAGTCAGAAGTGAAAGGCTAC	0	0	0	5	0	631	0	0	0	0	0	0	0	0	0	143
OTU_187	Bacteria	Bacteroidota	Bacteroidia	Sphingobacteriales	Sphingobacteriaceae	Solitalea	NA	TAAGGAATATTGGTCAATGGACGCAAGTCTGAACCAGCCATGCCGCGTGCAGGAAGACGGCCCTATGGGTTGTAAACTGCTTTTGTCGGGGAAGAAACCCATCTACGTGTAGATGGCTGACGGTACTCGAAGAATAAGGATCGGCTAACTCCGTGCCAGCAGCCGCGGTAATACGGAGGATCCAAGCGTTATCCGGATTTATTGGGTTTAAAGGGTGCGTAGGCGGCGTTGTA	0	0	0	0	0	0	0	0	441	0	0	0	6	0	0	0
OTU_192	Bacteria	Proteobacteria	Gammaproteobacteria	Pseudomonadales	Moraxellaceae	Acinetobacter	NA	TGGGGAATATTGGACAATGGGCGCAAGCCTGATCCAGCCATGCCGCGTGTGTGAAGAAGGCCTTTTGGTTGTAAAGCACTTTAAGCGAGGAGGAGGCTACTTGGATTAATACTCTAGGATAGTGGACGTTACTCGCAGAATAAGCACCGGCTAACTCTGTGCCAGCAGCCGCGGTAATACAGAGGGTGCGAGCGTTAATCGGATTTACTGGGCGTAAAGCGTGCGTAGGCGGC	0	0	0	0	11	7	0	0	103	0	212	3659	0	0	64	0
OTU_195	Bacteria	Proteobacteria	Alphaproteobacteria	Sphingomonadales	Sphingomonadaceae	Sphingomonas	NA	TGGGGAATATTGGACAATGGGCGAAAGCCTGATCCAGCAATGCCGCGTGAGTGATGAAGGCCTTAGGGTTGTAAAGCTCTTTTACCCGGGATGATAATGACAGTACCGGGAGAATAAGCTCCGGCTAACTCCGTGCCAGCAGCCGCGGTAATACGGAGGGAGCTAGCGTTATTCGGAATTACTGGGCGTAAAGCGCACGTAGGCGGCTTTGTAAGTAAGAGGTGAAAGCCCAG	0	0	0	6	9	0	0	0	0	171	0	941	0	0	0	754
OTU_197	Bacteria	Verrucomicrobiota	Verrucomicrobiae	Verrucomicrobiales	DEV007	NA	NA	TCGAGAATCATTCGCAATGGGCGAAAGCCTGACGGTGCGACGCCGCGTGGAGGATGAAGGCCCTAGGGTCGTAAACTCCTGTCATCAGGGAGTAAAGACTCGTGTAGTAACTAACGCGGGTCCTGATAGTACCTGAAGAGGAAGGGACGGCAAACTTCGTGCCAGCAGCCGCGGTAATACGAAGGTCCCAAGCGTTGTTCGGATTTACTGGGCGTAAAGAGTCTGTAGGCGGC	0	0	0	0	0	0	0	0	126	0	10	0	7	0	4	0
OTU_198	Bacteria	Proteobacteria	Gammaproteobacteria	Pseudomonadales	Moraxellaceae	Psychrobacter	NA	TGGGGAATATTGGACAATGGGGGCAACCCTGATCCAGCCATGCCGCGTGTGTGAAGAAGGCCTTTTGGTTGTAAAGCACTTTAAGCAGTGAAGAAGACCTAACGGTTAATACCCGTTAGCGATGACATTAGCTGCAGAATAAGCACCGGCTAACTCTGTGCCAGCAGCCGCGGTAATACAGAGGGTGCAAGCGTTAATCGGAATTACTGGGCGTAAAGCGAGCGTAGGTGGCT	0	168	0	0	0	0	0	0	0	0	0	0	0	0	0	0
OTU_201	Bacteria	Cyanobacteria	Cyanobacteriia	Chloroplast	NA	NA	NA	TGGGGAATTTTCCGCAATGGGCGAAAGCCTGACGGAGCAATGCCGCGTGGAGGTAGAAGGCCCACGGGTCGTGAACTTCTTTTCCCGGAGAAGAAGCAATGACGGTATCTGGGGAATAAGCATCGGCTAACTCTGTGCCAGCAGCCGCGGTAATACAGAGGATGCAAGCGTTATCCGGAATGATTGGGCGTAAAGCGTCTGTAGGTGGCTTTTTAAGTCCGCCGTCAAATCCC	0	0	0	1245	0	0	0	0	0	0	897	0	590	0	0	0
OTU_203	Bacteria	Proteobacteria	Gammaproteobacteria	Burkholderiales	Neisseriaceae	NA	NA	TGGGGAATTTTGGACAATGGGGGAAACCCTGATCCAGCCATGCCGCGTGTATGAAGAAGGCCTTAGGGTTGTAAAGTACTTTTGTTAGGGAAGAAAAGCTAGTTTTTAATAAAAATTAGTGATGACGGTACCTAAAGAATAAGCACCGGCTAACTACGTGCCAGCAGCCGCGGTAATACGTAGGGTGCAAGCGTTAATCGGAATTATTGGGCGTAAAGCGAGTGCAGACGGTT	0	0	0	0	0	0	0	1048	0	0	0	0	0	0	0	0
OTU_207	Bacteria	Actinobacteriota	Actinobacteria	PeM15	NA	NA	NA	TGGGGAATATTGCGCAATGGGCGAAAGCCTGACGCAGCAACGCCGCGTGAGGGATGAAGGCCTTCGGGTTGTAAACCTCTTTCAGCAGGGAAGAAGCGAAAGTGACGGTACCTGCAGAAGAAGCACCGGCTAACTACGTGCCAGCAGCCGCGGTAATACGTAGGGTGCAAGCGTTGTCCGGATTTATTGGGCGTAAAGAGCTCGTAGGCGGTTAGTCACGTCGGATGTGAAAA	0	0	0	0	0	0	0	0	107	0	0	0	0	0	0	0
OTU_210	Bacteria	Proteobacteria	Gammaproteobacteria	B2M28	NA	NA	NA	TGGGGAATATTGCACAATGGGCGAAAGCCTGATGCAGCAATGCCGCGTGTGTGAAGAAGGCCTGCGGGTTGTAAAGCACTTTCAGTAGGGAGGAAACAGTAGTGGGCTAATACCCCATTGCCTTGACGTTACCTACAGAAGAAGCACCGGCTAACTCTGTGCCAGCAGCCGCGGTAATACAGAGGGTGCAAGCGTTAATCGGAATTACTGGGCGTAAAGCGCGCGTAGGCGGC	0	0	0	0	0	0	0	135	0	0	0	0	0	0	0	0
OTU_211	Bacteria	Firmicutes	Bacilli	Bacillales	Bacillaceae	Bacillus	NA	TAGGGAATCTTCCGCAATGGACGAAAGTCTGACGGAGCAACGCCGCGTGAGTGATGAAGGTTTTCGGATCGTAAAACTCTGTTGTTAGGGAAGAACAAGTACCGGAGTAACTGCCGGTACCTTGACGGTACCTAACCAGAAAGCCACGGCTAACTACGTGCCAGCAGCCGCGGTAATACGTAGGTGGCAAGCGTTGTCCGGAATTATTGGGCGTAAAGCGCGCGCAGGCGGTT	0	0	0	0	0	0	0	255	0	0	0	0	0	0	0	225
OTU_218	Bacteria	Gemmatimonadota	Gemmatimonadetes	Gemmatimonadales	Gemmatimonadaceae	Gemmatimonas	phototrophica	TGGGGAATATTGCGCAATGGCCGCAAGGCTGACGCAGCGACGCCGCGTGGGGGATGAAGCATTTCGGTGTGTAAACCCCTGTTGCTCGGGACGAACAAGCCTTTTCGAGGGCTCTGACGGTACCGAGTGAGGAAGCACCGGCTAACTCCGTGCCAGCAGCCGCGGTAATACGGAGGGTGCGAGCGTTGTCCGGAATCACTGGGCGTAAAGGGCGCGTAGGTGGTCTGCTAAGC	0	0	0	0	0	0	0	0	715	0	0	0	3	0	0	0
OTU_224	Bacteria	Actinobacteriota	Actinobacteria	Micrococcales	Micrococcaceae	Paeniglutamicibacter	NA	TGGGGAATATTGCACAATGGGCGAAAGCCTGATGCAGCGACGCCGCGTGAGGGATGACGGCCTTCGGGTTGTAAACCTCTTTCAGTAGGGAAGAAGCGAAAGTGACGGTACCTGCAGAAGAAGCGCCGGCTAACTACGTGCCAGCAGCCGCGGTAATACGTAGGGCGCAAGCGTTATCCGGAATTATTGGGCGTAAAGAGCTCGTAGGCGGTTTGTCGCGTCTGCCGTGAAAG	0	0	24	0	0	0	0	0	0	688	20	0	0	0	0	2723
OTU_228	Bacteria	Proteobacteria	Gammaproteobacteria	Burkholderiales	Comamonadaceae	NA	NA	TGGGGAATTTTGGACAATGGGCGCAAGCCTGATCCAGCCATGCCGCGTGCGGGAAGAAGGCCTTCGGGTTGTAAACCGCTTTTGTCAGGGAAGAAATCCTTTGGGTTAATACCTCGGGGGGATGACGGTACCTGAAGAATAAGCACCGGCTAACTACGTGCCAGCAGCCGCGGTAATACGTAGGGTGCAAGCGTTAATCGGAATTACTGGGCGTAAAGCGTGCGCAGGCGGTT	0	0	0	0	0	0	0	0	708	0	0	0	0	0	0	0
OTU_229	Bacteria	Proteobacteria	Gammaproteobacteria	Burkholderiales	Comamonadaceae	Polaromonas	NA	TGGGGAATTTTGGACAATGGGCGAAAGCCTGATCCAGCAATGCCGCGTGCAGGAAGAAGGCCTTCGGGTTGTAAACTGCTTTTGTACGGAACGAAAAGGTCTGCCCTAATACGGTGGGCTCATGACGGTACCGTAAGAATAAGCACCGGCTAACTACGTGCCAGCAGCCGCGGTAATACGTAGGGTGCGAGCGTTAATCGGAATTACTGGGCGTAAAGCGTGCGCAGGCGGTT	0	0	0	0	0	0	0	0	312	0	0	0	15	0	0	0
OTU_238	Bacteria	Proteobacteria	Gammaproteobacteria	Burkholderiales	Oxalobacteraceae	NA	NA	TGGGGAATTTTGGACAATGGGGGAAACCCTGATCCAGCAATGCCGCGTGTGTGAAGAAGGCCTTCGGGTTGTAAAGCACTTTTGTCAGGAACGAAACGGTGGGGGCTAATATCCTCTGCTAATGACGGTACCTGAAGAATAAGCACCGGCTAACTACGTGCCAGCAGCCGCGGTAATACGTAGGGTGCGAGCGTTAATCGGAATTACTGGGCGTAAAGCGTGCGCAGGCGGTT	0	0	0	0	0	0	0	0	216	0	0	0	19	0	0	0
OTU_240	Bacteria	Actinobacteriota	Acidimicrobiia	Microtrichales	Ilumatobacteraceae	CL500-29 marine group	NA	TGGGGAATCTTGTGCAATGGGCGCAAGCCTGACACAGCAACGCCGCGTGCGGGAAGAAGGCCTTCGGGTCGTAAACCGCTTTCAGCAGGAACGAAAATGACGGTACCTGCAGAAGAAGGTGCGGCCAACTACGTGCCAGCAGCCGCGGTGACACGTAGGCACCAAGCGTTGTCCGGATTTATTGGGCGTAAAGAGCTCGTAGGCGGTTCAGCAAGTCGGGTGTGAAAACTATG	0	0	0	0	0	0	0	0	218	0	0	0	0	0	0	0
OTU_242	Bacteria	Proteobacteria	Gammaproteobacteria	Burkholderiales	Methylophilaceae	Candidatus Methylopumilus	NA	TGGGGAATTTTGGACAATGGGGGCAACCCTGATCCAGCCATTCCGCGTGAGTGAAGAAGGCCTTCGGGTTGTAAAGCTCTTTCGCAAGGGAAGAAAACTTATGATCGAATAAATCATGAGGTTGACGGTACCTTGATAAGAAGCACCGGCTAACTACGTGCCAGCAGCCGCGGTAATACGTAGGGTGCGAGCGTTAATCGGAATTACTGGGCGTAAAGCGTGCGCAGGCGGTT	0	0	0	0	0	0	0	0	390	0	0	0	0	0	0	0
OTU_243	Bacteria	Proteobacteria	Gammaproteobacteria	Burkholderiales	Comamonadaceae	Pelomonas	NA	TGGGGAATTTTGGACAATGGGCGCAAGCCTGATCCAGCCATGCCGCGTGCGGGAAGAAGGCCTTCGGGTTGTAAACCGCTTTTGTCAGGGAAGAAAAGGTTCTGGCTAATACCTGGGACTCATGACGGTACCTGAAGAATAAGCACCGGCTAACTACGTGCCAGCAGCCGCGGTAATACGTAGGGTGCAAGCGTTAATCGGAATTACTGGGCGTAAAGCGTGCGCAGGCGGTT	0	0	0	0	0	0	0	0	67	0	287	2820	18	0	0	0
OTU_252	Bacteria	Bacteroidota	Bacteroidia	Flavobacteriales	Flavobacteriaceae	Flavobacterium	NA	TGAGGAATATTGGACAATGGGCGCAAGCCTGATCCAGCCATGCCGCGTGCAGGAAGAAGCATCTATGGTGTGTAAACTGCTTTTGTACAGGAAGAAACACTCCCTCGTGAGGGAGCTTGACGGTACTGTAAGAATAAGGATCGGCTAACTCCGTGCCAGCAGCCGCGGTAATACGGAGGATCCAAGCGTTATCCGGAATCATTGGGTTTAAAGGGTCCGTAGGCGGTTTAATA	0	0	0	0	0	0	0	0	475	0	0	0	0	0	0	0
OTU_253	Bacteria	Proteobacteria	Alphaproteobacteria	Rhizobiales	Xanthobacteraceae	NA	NA	TGGGGAATATTGGACAATGGGCGAAAGCCTGATCCAGCCATGCCGCGTGAGTGATGAAGGCCCTAGGGTTGTAAAGCTCTTTTGTGCGGGAAGATAATGACGGTACCGCAAGAATAAGCCCCGGCTAACTTCGTGCCAGCAGCCGCGGTAATACGAAGGGGGCTAGCGTTGCTCGGAATCACTGGGCGTAAAGGGTGCGTAGGCGGGTCTTTAAGTCAGGGGTGAAATCCTGG	0	0	0	0	0	0	0	737	0	0	0	220	0	0	110	817
OTU_254	Bacteria	Bacteroidota	Ignavibacteria	Ignavibacteriales	Melioribacteraceae	IheB3-7	NA	TGAGGAATATTGGGCAATGGGCGAAAGCCTGACCCAGCAACGCCGCGTGGAGGATGAATGTCGTAAGATTGTAAACTCCTTTTAGAGGGGACGAAAAAACAGGTTGATAGCCTGAATTGACGGTACCTTCAGAATAAGCCCCGGCTAACTACGTGCCAGCAGCCGCGGTAATACGTAGGGGGCAAGCGTTGTCCGGATTTACTGGGTGTAAAGGGCGCGCAGGTGGGTTTGCA	12	0	0	0	0	6	0	313	0	0	0	0	0	0	0	0
OTU_257	Bacteria	Bacteroidota	Bacteroidia	Flavobacteriales	Crocinitomicaceae	Fluviicola	NA	TGAGGAATATTGGTCAATGGGCGCAAGCCTGAACCAGCCATGCCGCGTGAAGGAAGAAGGTTCTATGGATTGTAAACTTCTTTTATTTAGGAATAAACCTCCCGACGTGTCGGGAGCTGAAGGTACTAAATGAATAAGCACCGGCTAACTCCGTGCCAGCAGCCGCGGTAATACGGAGGGTGCAAGCGTTATCCGGAATCATTGGGTTTAAAGGGTCCGCAGGCGGATTTATA	0	0	0	0	0	0	0	0	514	0	0	0	0	0	0	0
OTU_261	Bacteria	Bacteroidota	Bacteroidia	Cytophagales	Cyclobacteriaceae	Algoriphagus	NA	TAGGGAATATTGGGCAATGGTCGCAAGACTGACCCAGCCATGCCGCGTGCAGGAAGACGGCCCTCTGGGTTGTAAACTGCTTTTATCTGGGAATAAAAAGTCCATGCGTGGAAAATTGCCGGTACCAGATGAATAAGCACCGGCTAACTCCGTGCCAGCAGCCGCGGTAATACGGAGGGTGCAAGCGTTGTCCGGATTTATTGGGTTTAAAGGGTGCGTAGGCGGCTGAATAA	0	0	0	0	0	0	0	0	393	0	4	0	7	0	4	0
OTU_270	Bacteria	Proteobacteria	Gammaproteobacteria	Pseudomonadales	Pseudomonadaceae	Pseudomonas	NA	CGGGGAATATTGGACAATGGGCGAAAGCCTGATCCAGCCATGCCGCGTGTGTGAAGAAGGTCTTCGGATTGTAAAGCACTTTAAGTTGGGAGGAAGGGCAGTAAGCGAATACCTTGCTGTTTTGACGTTACCGACAGAATAAGCACCGGCTAACTCTGTGCCAGCAGCCGCGGTAATACAGAGGGTGCAAGCGTTAATCGGAATTACTGGGCGTAAAGCGCGCGTAGGTGGTT	0	0	0	0	0	0	0	0	0	0	0	586	0	0	0	351
OTU_272	Bacteria	Proteobacteria	Gammaproteobacteria	Burkholderiales	Comamonadaceae	Hydrogenophaga	NA	TGGGGAATTTTGGACAATGGGCGCAAGCCTGATCCAGCAATGCCGCGTGCAGGAAGAAGGCCTTCGGGTTGTAAACTGCTTTTGTACGGAACGAAACGGTCTGGGTTAATACCCTGGGCTAATGACGGTACCGTAAGAATAAGCACCGGCTAACTACGTGCCAGCAGCCGCGGTAATACGTAGGGTGCAAGCGTTAATCGGAATTACTGGGCGTAAAGCGTGCGCAGGCGGTT	0	0	0	0	0	0	0	0	194	0	0	0	0	0	0	0
OTU_273	Bacteria	Proteobacteria	Gammaproteobacteria	Pseudomonadales	Halieaceae	Halioglobus	NA	TGGGGAATATTGCGCAATGGGCGAAAGCCTGACGCAGCCATGCCGCGTGTGTGAAGAAGGCCTTAGGGTTGTAAAGCACTTTCAATTGGGAGGAAAGGTTGCGTGTTAATAGCACGTAGCTGTGACGTTACCTTTAGAAGAAGCACCGGCTAACTCCGTGCCAGCAGCCGCGGTAATACGGAGGGTGCGAGCGTTAATCGGAATTACTGGGCGTAAAGCGCGCGTAGGCGGTT	0	24	0	23	0	0	0	0	62	0	15	0	11	0	0	0
OTU_274	Bacteria	Proteobacteria	Alphaproteobacteria	Rhodobacterales	Rhodobacteraceae	Tabrizicola	NA	TGGGGAATCTTAGACAATGGGGGAAACCCTGATCTAGCCATGCCGCGTGAGCGATGAAGGCCTTAGGGTTGTAAAGCTCTTTCGTGGGGGAAGATAATGACTGTACCCCAAGAAGAAGCCCCGGCTAACTCCGTGCCAGCAGCCGCGGTAATACGGAGGGGGCTAGCGTTGTTCGGAATTACTGGGCGTAAAGCGCACGTAGGCGGACCGGAAAGTCAGAGGTGAAATCCCAG	0	0	0	0	0	0	0	0	299	0	31	425	0	0	0	0
OTU_275	Bacteria	Proteobacteria	Alphaproteobacteria	Rhizobiales	Beijerinckiaceae	Methylobacterium-Methylorubrum	NA	TGGGGAATATTGGACAATGGGCGCAAGCCTGATCCAGCCATGCCGCGTGAGTGATGAAGGCCTTAGGGTTGTAAAGCTCTTTTATCCGGGACGATAATGACGGTACCGGAGGAATAAGCCCCGGCTAACTTCGTGCCAGCAGCCGCGGTAATACGAAGGGGGCTAGCGTTGCTCGGAATCACTGGGCGTAAAGGGCGCGTAGGCGGCGTTTTAAGTCGGGGGTGAAAGCCTGT	0	0	0	0	0	0	0	385	71	0	0	1644	0	0	0	0
OTU_277	Bacteria	Proteobacteria	Alphaproteobacteria	Rhodobacterales	Rhodobacteraceae	Roseovarius	NA	TGGGGAATCTTAGACAATGGGCGCAAGCCTGATCTAGCCATGCCGCGTGAGTGATGAAGGTCTTAGGATCGTAAAGCTCTTTCGCCAGGGATGATAATGACAGTACCTGGTAAAGAAACCCCGGCTAACTCCGTGCCAGCAGCCGCGGTAATACGGAGGGGGTTAGCGTTGTTCGGAATTACTGGGCGTAAAGCGTGCGTAGGCGGATTGGAAAGTATGGGGTGAAATCCCAG	1792	0	0	0	0	0	0	0	0	0	0	0	0	0	0	0
OTU_282	Bacteria	Proteobacteria	Gammaproteobacteria	Burkholderiales	Comamonadaceae	Rhodoferax	NA	TGGGGAATTTTGGACAATGGGCGCAAGCCTGATCCAGCAATGCCGCGTGCAGGATGAAGGCCTTCGGGTTGTAAACTGCTTTTGTACGGAACGAAACGGTCTGCTTTAATACAGTGGGCTAATGACGGTACCGTAAGAATAAGCACCGGCTAACTACGTGCCAGCAGCCGCGGTAATACGTAGGGTGCGAGCGTTAATCGGAATTACTGGGCGTAAAGCGTGCGCAGGCGGTT	0	0	0	0	0	0	0	0	442	0	0	0	0	0	0	0
OTU_283	Bacteria	Proteobacteria	Alphaproteobacteria	Rhodobacterales	Rhodobacteraceae	Tabrizicola	NA	TGGGGAATCTTAGACAATGGGCGCAAGCCTGATCTAGCCATGCCGCGTGATCGATGAAGGCCTTAGGGTTGTAAAGATCTTTCAGTGGGGAAGATAATGACTGTACCCACAGAAGAAGCCCCGGCTAACTCCGTGCCAGCAGCCGCGGTAATACGGAGGGGGCTAGCGTTGTTCGGAATTACTGGGCGTAAAGCGCACGTAGGCGGACCTGAAAGTCAGAGGTGAAATCCCGG	0	0	0	0	0	0	0	0	586	0	0	0	0	0	0	0
OTU_284	Bacteria	Verrucomicrobiota	Verrucomicrobiae	Pedosphaerales	Pedosphaeraceae	SH3-11	NA	TCGAGAATTTTTCACAATGGGGGAAACCCTGATGGAGCGACGCCGCGTGGGGGATGAAGGGCTTCGGTTCGTAAACCCCTGTCATTGGCGAACAAGTGTTACGTTCTAATACAGCGTGACTTGATAGTAGCCGAAGAGGAAGGGACGGCTAACTCTGTGCCAGCAGCCGCGGTAATACAGAGGTCCCGAGCGTTGTTCGGATTCACTGGGCGTAAAGGGTGCGTAGGTGGTTG	0	0	0	0	0	0	0	0	422	0	4	0	0	0	0	0
OTU_285	Bacteria	Proteobacteria	Gammaproteobacteria	Burkholderiales	Alcaligenaceae	GKS98 freshwater group	NA	TGGGGAATTTTGGACAATGGGGGAAACCCTGATCCAGCCATTCCGCGTGTGCGATGAAGGCCTTCGGGTTGTAAAGCACTTTTGGCAGGAAAGAAATCGCATGGATTAACACTCTGTGTGGATGACGGTACCTGCAGAATAAGCACCGGCTAACTACGTGCCAGCAGCCGCGGTAATACGTAGGGTGCAAGCGTTAATCGGAATTACTGGGCGTAAAGCGTGCGCAGGCGGTT	0	0	0	0	0	0	0	0	388	0	0	0	0	0	5	0
OTU_286	Bacteria	Proteobacteria	Gammaproteobacteria	Gammaproteobacteria Incertae Sedis	Unknown Family	NA	NA	TGGGGAATATTGCACAATGGGCGCAAGCCTGATGCAGCAATGCCGCGTGTGTGAAGAAGGCCTGCGGGTTGTAAAGCACTTTTATTGGGAAAGAAAAACCCGGAGTTAATACCTCCGGCATTGACGGTACCCAAAGAATAAGCACCGGCTAACTCAGTGCCAGCAGCCGCGGTAATACTGAGGGTGCGAGCGTTAATCGGAATTACTGGGCGTAAAGCGAGTGTAGGCGGCTA	0	0	0	0	0	0	0	499	0	0	0	0	0	0	0	0
OTU_288	Bacteria	Proteobacteria	Alphaproteobacteria	Rhodobacterales	Rhodobacteraceae	Limimaricola	NA	TGGGGAATCTTAGACAATGGGCGCAAGCCTGATCTAGCCATGCCGCGTGAGTGATGAAGGCCTTAGGGTCGTAAAGCTCTTTCGCTGGGGAAGATAATGACGGTACCCAGTAAAGAAACCCCGGCTAACTCCGTGCCAGCAGCCGCGGTAATACGGAGGGGGTTAGCGTTGTTCGGAATTACTGGGCGTAAAGCGCGCGTAGGCGGATTGGAAAGTTGGGGGTGAAATCCCGG	0	0	0	0	0	0	0	0	591	0	0	0	0	0	0	0
OTU_289	Bacteria	Proteobacteria	Gammaproteobacteria	Burkholderiales	Comamonadaceae	Leptothrix	NA	TGGGGAATTTTGGACAATGGGCGCAAGCCTGATCCAGCCATGCCGCGTGCGGGAAGAAGGCCTTCGGGTTGTAAACCGCTTTTGTCAGGGAAGAAACGCTCTGGGTTAATACCCTGGGGTAATGACGGTACCTGAAGAATAAGCACCGGCTAACTACGTGCCAGCAGCCGCGGTAATACGTAGGGTGCAAGCGTTAATCGGAATTACTGGGCGTAAAGCGTGCGCAGGCGGTT	0	0	0	0	0	0	0	0	198	0	0	0	0	0	0	0
OTU_290	Bacteria	Actinobacteriota	Actinobacteria	Micrococcales	Micrococcaceae	Micrococcus	NA	TGGGGAATATTGCACAATGGGCGGAAGCCTGATGCAGCGACGCCGCGTGAGGGATGACGGCCTTCGGGTTGTAAACCTCTTTCAGTAGGGAAGAAGCGAAAGTGACGGTACCTGCAGAAGAAGCACCGGCTAACTACGTGCCAGCAGCCGCGGTAATACGTAGGGTGCGAGCGTTATCCGGAATTATTGGGCGTAAAGAGCTCGTAGGCGGTTTGTCGCGTCTGTCGTGAAAG	0	0	0	0	0	0	440	15	16	277	168	0	797	0	0	28
OTU_294	Bacteria	Acidobacteriota	Thermoanaerobaculia	Thermoanaerobaculales	Thermoanaerobaculaceae	Subgroup 23	NA	TGGGGAATTTTGGGCAATGGGGGAAACCCTGACCCAGCGACGCCGCGTGGAGGATGAAGGCCTTCGGGTTGTAAACTCCTGTCAGGTGGGAAGAAGAGCTTCGTGGCTAATATCCACGAGGAATTGACGGTACCACCAAAGGAAGCCCCGGCTAACTCCGTGCCAGCAGCCGCGGTAATACGGGGGGGGCAAGCGTTATTCGGATTTACTGGGCGTAAAGCGCACGTAGGCGG	0	0	9	0	0	0	0	137	0	0	0	0	0	0	0	0
OTU_298	Bacteria	Proteobacteria	Alphaproteobacteria	Rhizobiales	Rhizobiaceae	Allorhizobium-Neorhizobium-Pararhizobium-Rhizobium	NA	TGGGGAATATTGGACAATGGGCGCAAGCCTGATCCAGCCATGCCGCGTGAGTGATGAAGGCCCTAGGGTTGTAAAGCTCTTTCACCGGAGAAGATAATGACGGTATCCGGAGAAGAAGCCCCGGCTAACTTCGTGCCAGCAGCCGCGGTAATACGAAGGGGGCTAGCGTTGTTCGGAATTACTGGGCGTAAAGCGCACGTAGGCGGATATTTAAGTCAGGGGTGAAATCCCAG	0	0	0	0	0	0	0	0	155	0	0	0	0	692	146	299
OTU_299	Bacteria	Proteobacteria	Gammaproteobacteria	Burkholderiales	Oxalobacteraceae	Herbaspirillum	NA	TGGGGAATTTTGGACAATGGGGGCAACCCTGATCCAGCAATGCCGCGTGAGTGAAGAAGGCCTTCGGGTTGTAAAGCTCTTTTGTCAGGGAAGAAACGGTAGTAGCGAATAACTATTACTAATGACGGTACCTGAAGAATAAGCACCGGCTAACTACGTGCCAGCAGCCGCGGTAATACGTAGGGTGCAAGCGTTAATCGGAATTACTGGGCGTAAAGCGTGCGCAGGCGGTT	0	0	7	2607	3	0	0	0	0	0	0	0	0	0	0	0
OTU_301	Bacteria	Proteobacteria	Alphaproteobacteria	Sphingomonadales	Sphingomonadaceae	Sphingorhabdus	NA	TGGGGAATATTGGACAATGGGCGAAAGCCTGATCCAGCAATGCCGCGTGAGTGATGAAGGCCTTCGGGTCGTAAAGCTCTTTTACCAGGGATGATAATGACAGTACCTGGAGAATAAGCTCCGGCTAACTCCGTGCCAGCAGCCGCGGTAATACGGAGGGAGCTAGCGTTGTTCGGAATTACTGGGCGTAAAGAGTACGTAGGCGGTTATTCAAGTCAGAGGTGAAAGCCCGG	0	0	0	0	0	0	0	0	415	0	0	0	0	0	0	0
OTU_303	Bacteria	Actinobacteriota	Actinobacteria	Corynebacteriales	Corynebacteriaceae	Corynebacterium	afermentans	TGGGGAATATTGCACAATGGGCGCAAGCCTGATGCAGCGACGCCGCGTGGGGGATGACGGCCTTCGGGTTGTAAACTCCTTTCGCTAGGGACGAAGCTTATTTGTGACGGTACCTGGAGAAGAAGCACCGGCTAACTACGTGCCAGCAGCCGCGGTAATACGTAGGGTGCGAGCGTTGTCCGGAATTACTGGGCGTAAAGAGCTCGTAGGTGGTTTGTCGCGTCGTTTGTGTA	0	0	0	17	1173	0	0	203	0	0	276	0	0	0	0	0
OTU_304	Bacteria	Proteobacteria	Gammaproteobacteria	Burkholderiales	Comamonadaceae	Limnohabitans	NA	TGGGGAATTTTGGACAATGGGCGCAAGCCTGATCCAGCCATTCCGCGTGCAGGACGAAGGCCTTCGGGTTGTAAACTGCTTTTGTACGGAACGAAAAAGTCTTGGCTAATACCCAGGATCCATGACGGTACCGTAAGAATAAGCACCGGCTAACTACGTGCCAGCAGCCGCGGTAATACGTAGGGTGCGAGCGTTAATCGGAATTACTGGGCGTAAAGCGTGCGCAGGCGGTT	0	0	0	0	0	0	0	0	463	0	0	0	0	0	0	0
OTU_310	Bacteria	Firmicutes	Bacilli	Lactobacillales	Aerococcaceae	Aerococcus	NA	TAGGGAATCTTCCGCAATGGGCGAAAGCCTGACGGAGCAATGCCGCGTGAGTGAAGAAGGCCTTCGGGTCGTAAAACTCTGTTATAAGAGAAGAACAAATTGTAGAGTAACTGCTACAGTCTTGACGGTATCTTATCAGAAAGCCACGGCTAACTACGTGCCAGCAGCCGCGGTAATACGTAGGTGGCAAGCGTTGTCCGGATTTATTGGGCGTAAAGGGAGCGCAGGTGGTT	1865	113	0	0	0	0	0	0	0	0	0	0	245	0	0	0
OTU_311	Bacteria	Proteobacteria	Gammaproteobacteria	Burkholderiales	Comamonadaceae	Limnohabitans	NA	TGGGGAATTTTGGACAATGGACGCAAGTCTGATCCAGCCATTCCGCGTGCAGGATGAAGGCCCTCGGGTTGTAAACTGCTTTTGTACGGAACGAAAAGGTCTCTCCTAATACGAGGGGCTCATGACGGTACCGTAAGAATAAGCACCGGCTAACTACGTGCCAGCAGCCGCGGTAATACGTAGGGTGCAAGCGTTAATCGGAATTACTGGGCGTAAAGCGTGCGCAGGCGGTT	0	0	0	0	0	0	0	0	597	0	0	0	13	0	0	0
OTU_312	Bacteria	Actinobacteriota	Actinobacteria	Micrococcales	Microbacteriaceae	NA	NA	TGGGGAATATTGCACAATGGGCGCAAGCCTGATGCAGCAACGCCGCGTGAGGGACGACGGCCTTCGGGTTGTAAACCTCTTTTAGCAGGGAAGAAGCGAAAGTGACGGTACCTGCAGAAAAAGCACCGGCTAACTACGTGCCAGCAGCCGCGGTAATACGTAGGGTGCAAGCGTTATCCGGAATTATTGGGCGTAAAGAGCTCGTAGGCGGTTTGTCGCGTCTGCTGTGAAAA	19	46	0	334	0	0	0	0	0	0	0	378	0	0	0	58
OTU_313	Bacteria	Proteobacteria	Gammaproteobacteria	Enterobacterales	Vibrionaceae	Vibrio	NA	TGGGGAATATTGCACAATGGGCGCAAGCCTGATGCAGCCATGCCGCGTGTATGAAGAAGGCCTTCGGGTTGTAAAGTACTTTCAGTTGTGAGGAAGGGGGTGTTGTTAATAGCAACATCTCTTGACGTTAGCAACAGAAGAAGCACCGGCTAACTCCGTGCCAGCAGCCGCGGTAATACGGAGGGTGCGAGCGTTAATCGGAATTACTGGGCGTAAAGCGCATGCAGGTGGTT	0	0	23	0	0	0	0	0	0	678	0	1409	0	0	0	0
OTU_316	Bacteria	Proteobacteria	Gammaproteobacteria	Burkholderiales	Rhodocyclaceae	Dechloromonas	NA	TGGGGAATTTTGGACAATGGGGGCAACCCTGATCCAGCCATGCCGCGTGAGTGAAGAAGGCCTTCGGGTTGTAAAGCTCTTTCGGCCGGGAAGAAATCGTATGGGTTAATACCCTGTGCGGATGACGGTACCGGCATAAGAAGCACCGGCTAACTACGTGCCAGCAGCCGCGGTAATACGTAGGGTGCGAGCGTTAATCGGAATTACTGGGCGTAAAGCGTGCGCAGGCGGTT	0	0	0	0	0	0	0	0	115	0	0	0	0	0	0	0
OTU_319	Bacteria	Proteobacteria	Gammaproteobacteria	Granulosicoccales	Granulosicoccaceae	Granulosicoccus	NA	TGGGGAATATTGGACAATGGGGGCAACCCTGATCCAGCAATACCGCGTGTGTGAAGAAGGCCTGCGGGTTGTAAAGCACTTTCAGTAGGGAAGAAAGGTTGGAGGTTAATAGCTTCCGAATTTGACGTTACCTACAGAAGAAGCACCGGCTAACTCCGTGCCAGCAGCCGCGGTAATACGGAGGGTGCAAGCGTTAATCGGAATTACTGGGCGTAAAGCGCGCGTAGGCGGCT	136	53	0	0	0	70	0	0	35	0	26	0	0	0	0	0
OTU_330	Bacteria	Actinobacteriota	Actinobacteria	Micrococcales	Intrasporangiaceae	NA	NA	TGGGGAATATTGCACAATGGGCGAAAGCCTGATGCAGCGACGCCGCGTGAGGGATGAAGGCCTTCGGGTTGTAAACCTCTTTCAGCAGGGAAGAAGCGAAAGTGACGGTACCTGCAGAAGAAGCACCGGCTAACTACGTGCCAGCAGCCGCGGTAATACGTAGGGTGCGAGCGTTGTCCGGAATTATTGGGCGTAAAGAGCTTGTAGGCGGTTTGTCGCGTCTGCTGTGAAAT	0	0	0	0	0	0	0	548	0	123	0	362	0	0	0	624
OTU_332	Bacteria	Cyanobacteria	Cyanobacteriia	Pseudanabaenales	Pseudanabaenaceae	Pseudanabaena PCC-7429	NA	TGGGGAATTTTCCGCAATGGGCGAAAGCCTGACGGAGCAATACCGCGTGAGGGACGAAGGCCTGTTGGTTGTAAACCTCTTTTGTTAGGGAAGATAATGACGGTACCTAACGAATAAGCATCGGCTAACTCCGTGCCAGCAGCCGCGGTAAGACGGAGGATGCAAGCGTTATCCGGAATTATTGGGCGTAAAGCGTACGTAGGCTGTTTCATAAGTCTGTTGTCAAAGCCCGA	0	0	0	0	0	0	0	0	172	0	0	0	0	0	0	0
OTU_333	Bacteria	Actinobacteriota	Actinobacteria	Corynebacteriales	Corynebacteriaceae	Lawsonella	NA	TGGGGAATATTGCACAATGGGCGGAAGCCTGATGCAGCGACGCCGCGTGAGGGATGACGGCCTTCGGGTTGTAAACCTCTTTCAGCAGGGACGAAGCGTAAGTGACGGTACCTGCAGAAGAAGCACCGGCTAACTATGTGCCAGCAGCCGCGGTAATACGTAGGGTGCGAGCGTTGTCCGGAATTACTGGGCGTAAAGAGCTCGTAGGCGGTTTGTCACGTCGTCTGTGAAAT	0	295	0	0	0	0	86	0	16	327	0	0	0	0	0	0
OTU_335	Bacteria	Proteobacteria	Gammaproteobacteria	Burkholderiales	Alcaligenaceae	GKS98 freshwater group	NA	TGGGGAATTTTGGACAATGGGGGAAACCCTGATCCAGCCATTCCGCGTGTGCGATGAAGGCCTTCGGGTTGTAAAGCACTTTTGGCAGGAAAGAAATCGCGCAAATTAATACTTTGCGTGGATGACGGTACCTGCAGAATAAGCACCGGCTAACTACGTGCCAGCAGCCGCGGTAATACGTAGGGTGCAAGCGTTAATCGGAATTACTGGGCGTAAAGCGTGCGCAGGCGGTT	0	0	0	0	0	0	0	0	437	0	0	0	0	0	0	0
OTU_339	Bacteria	Actinobacteriota	Acidimicrobiia	Microtrichales	Ilumatobacteraceae	Ilumatobacter	NA	TGGGGAATCTTGCACAATGGGCGCAAGCCTGATGCAGCGATGCCGCGTGCGGGAAGAAGGCCCTAGGGTTGTAAACCGCTTTCAGGAGGGAAGAAAATGACGGTACCTCCAGAAGAAGGTGCGGCCAACTACGTGCCAGCAGCCGCGGTAACACGTAGGCACCAAGCGTTATCCGGATTTATTGGGCGTAAAGAGCTCGTAGGCGGTTCAGTCAGTCGGGTGTGAAAACTTGA	22	37	0	0	0	0	0	0	44	0	0	0	67	0	50	0
OTU_340	Bacteria	Proteobacteria	Gammaproteobacteria	Burkholderiales	Comamonadaceae	NA	NA	TGGGGAATTTTGGACAATGGGCGCAAGCCTGATCCAGCCATGCCGCGTGCGGGAAGAAGGCCTTCGGGTTGTAAACCGCTTTTGTCAGGGAAGAAATCTTCTGGGTTAATACCTCGGGAGGATGACGGTACCTGAAGAATAAGCACCGGCTAACTACGTGCCAGCAGCCGCGGTAATACGTAGGGTGCGAGCGTTAATCGGAATTACTGGGCGTAAAGCGTGCGCAGGCGGTC	0	0	0	0	0	0	0	0	330	0	0	0	0	0	0	0
OTU_345	Bacteria	Proteobacteria	Gammaproteobacteria	Burkholderiales	Comamonadaceae	Inhella	NA	TGGGGAATTTTGGACAATGGACGAAAGTCTGATCCAGCCATGCCGCGTGCGGGAAGAAGGCCTTCGGGTTGTAAACCGCTTTTGTCAGGGAAGAAATCTTCTGGGCTAATAACTCGGGAGGATGACGGTACCTGAAGAATAAGCACCGGCTAACTACGTGCCAGCAGCCGCGGTAATACGTAGGGTGCAAGCGTTAATCGGAATTACTGGGCGTAAAGCGTGCGCAGGCGGTT	0	0	0	0	0	0	0	0	517	0	0	0	0	0	0	0
OTU_349	Bacteria	Actinobacteriota	Actinobacteria	Micrococcales	Microbacteriaceae	NA	NA	TGGGGAATATTGCACAATGGGCGAAAGCCTGATGCAGCAACGCCGCGTGAGGGACGACGGCCTTCGGGTTGTAAACCTCTTTTAGTAGGGAAGAAGCGAAAGTGACGGTACCTGCAGAAAAAGCACCGGCTAACTACGTGCCAGCAGCCGCGGTAATACGTAGGGTGCAAGCGTTGTCCGGAATTATTGGGCGTAAAGAGCTCGTAGGCGGTTTGTCGCGTCTGCTGTGAAAT	0	0	0	0	0	0	0	0	95	0	0	134	0	0	0	154
OTU_350	Bacteria	Proteobacteria	Alphaproteobacteria	Rhodobacterales	Rhodobacteraceae	Halocynthiibacter	arcticus	TGGGGAATCTTAGACAATGGGCGCAAGCCTGATCTAGCGATGCCGCGTGAGTGACGAAGGCCTTAGGGTCGTAAAGCTCTTTCACCAGGGATGATAATGACAGTACCTGGAAAAGAAACCCCGGCTAACTCCGTGCCAGCAGCCGCGGTAATACGGAGGGGGTTAGCGTTGTTCGGAATTACTGGGCGTAAAGCGCACGTAGGCGGATTAGTAAGTTAGAGGTGAAATCCCAG	0	0	0	0	0	0	0	383	0	0	0	0	0	0	0	0
OTU_353	Bacteria	Bacteroidota	Bacteroidia	Bacteroidales	Bacteroidetes BD2-2	NA	NA	TGAGGAATATTGGTCAATGGGCGCAAGCCTGAACCAGCCATGCCGCGTGAAGGATGACAGCGCTACGCGTTGTAAACTTCTTTTGTACAGGAAGAAACTCTTCTACGTGTAGAAGCTTGACGGTACTGTACGAATAAGCACCGGCTAACTCCGTGCCAGCAGCCGCGGTAATACGGAGGGTGCAAGCGTTATCCGGATTTATTGGGTTTAAAGGGTACGTAGGCGGAAAATTA	15	0	0	0	0	0	0	130	0	0	0	0	0	0	0	0
OTU_357	Bacteria	Proteobacteria	Gammaproteobacteria	Burkholderiales	Comamonadaceae	Rhizobacter	NA	TGGGGAATTTTGGACAATGGGCGCAAGCCTGATCCAGCCATGCCGCGTGTGGGAAGAAGGCCTTCGGGTTGTAAACCACTTTTGTCAGGGAAGAAACGGTTCAGTTTAATACGCTGAGCTAATGACGGTACCTGAAGAATAAGCACCGGCTAACTACGTGCCAGCAGCCGCGGTAATACGTAGGGTGCAAGCGTTAATCGGAATTACTGGGCGTAAAGCGTGCGCAGGCGGCT	0	0	0	0	0	0	0	0	360	0	0	0	0	0	0	0
OTU_362	Bacteria	Proteobacteria	Alphaproteobacteria	Rhizobiales	Rhizobiaceae	Pseudahrensia	aquimaris	TGGGGAATATTGGACAATGGGCGCAAGCCTGATCCAGCCATGCCGCGTGTGTGATGAAGGCCCTAGGGTTGTAAAGCACTTTCAACGGTGAAGATAATGACGGTAACCGTAGAAGAAGCCCCGGCTAACTTCGTGCCAGCAGCCGCGGTAATACGAAGGGGGCTAGCGTTGTTCGGAATAACTGGGCGTAAAGCGCACGTAGGCGGATTGGAAAGTTAGGGGTGAAATCCCTG	52	38	8	0	0	0	6	0	0	0	0	0	45	0	63	0
OTU_363	Bacteria	Actinobacteriota	Acidimicrobiia	Microtrichales	Microtrichaceae	NA	NA	TGGGGAATCTTGCACAATGGGCGAAAGCCTGATGCAGCGACGCCGCGTGGGGGATGAAGGCCTTAGGGTCGTAAACCCCTTTCAGTAGGGAAGAAAATGACGGTACCTACAGAAGAAGCTCCGGCCAACTACGTGCCAGCAGCCGCGGTAAGACGTAGGGGGCGAGCGTTGTCCGGATTTATTGGGCGTAAAGGGCTCGTAGGCGGTTACGTAAGTCGGATGTGAAAACTCGA	60	37	0	0	0	0	0	104	35	0	16	0	37	0	26	0
OTU_366	Bacteria	Proteobacteria	Gammaproteobacteria	Burkholderiales	Nitrosomonadaceae	NA	NA	TGGGGAATTTTGGACAATGGGGGCAACCTTGATCCAGCCATTCCGCGTGAGTGAAGAAGGCCTTCGGGTTGTAAAGCTCTTTCGGACGGAACGAAATGGTTAGGCCTAACAGGCCTGACTGATGACGGTACCGTAAGAAGAAGCACCGGCTAACTACGTGCCAGCAGCCGCGGTAATACGTAGGGTGCGAGCGTTAATCGGAATTACTGGGCGTAAAGCGTGCGCAGGCGGCG	0	0	8	0	0	0	2070	0	0	0	0	0	0	0	0	0
OTU_373	Bacteria	Proteobacteria	Alphaproteobacteria	Rhodobacterales	Rhodobacteraceae	Sulfitobacter	NA	TGGGGAATCTTAGACAATGGGCGCAAGCCTGATCTAGCCATGCCGCGTGTGTGATGAAGGCCCTAGGGTCGTAAAGCACTTTCGCTAGGGATGATAATGACAGTACCTAGTAAAGAAACCCCGGCTAACTCCGTGCCAGCAGCCGCGGTAATACGGAGGGGGTTAGCGTTGTTCGGAATTACTGGGCGTAAAGCGTACGTAGGCGGATCAGAAAGTATGGGGTGAAATCCCAG	75	102	66	0	0	111	0	0	107	0	49	0	88	47	108	0
OTU_376	Bacteria	Actinobacteriota	Actinobacteria	Micrococcales	Microbacteriaceae	Microbacterium	NA	TGGGGAATATTGCACAATGGGCGAAAGCCTGATGCAGCAACGCCGCGTGAGGGATGACGGCCTTCGGGTTGTAAACCTCTTTTAGCAGGGAAGAAGCGAGAGTGACGGTACCTGCAGAAAAAGCGCCGGCTAACTACGTGCCAGCAGCCGCGGTAATACGTAGGGCGCAAGCGTTATCCGGAATTATTGGGCGTAAAGAGCTCGTAGGCGGTTTGTCGCGTCTGCTGTGAAAA	0	0	0	0	0	0	0	0	0	168	725	338	0	0	0	0
OTU_378	Bacteria	Proteobacteria	Gammaproteobacteria	Burkholderiales	Oxalobacteraceae	NA	NA	TGGGGAATTTTGGACAATGGGGGCAACCCTGATCCAGCAATGCCGCGTGTGTGAAGAAGGCCTTCGGGTTGTAAAGCACTTTTGGCGGGAACGAAACGGTGGGGGCTAATATCCTCTGCTAATGACGGTACCCGCAGAATAAGCACCGGCTAACTACGTGCCAGCAGCCGCGGTAATACGTAGGGTGCAAGCGTTAATCGGAATTACTGGGCGTAAAGCGTGCGCAGGCGGTT	0	0	0	0	0	0	0	0	113	217	0	0	0	0	0	0
OTU_381	Bacteria	Proteobacteria	Alphaproteobacteria	Rhizobiales	Beijerinckiaceae	Methylobacterium-Methylorubrum	NA	TGGGGAATATTGGACAATGGGCGCAAGCCTGATCCAGCCATGCCGCGTGAGTGATGAAGGCCTTAGGGTTGTAAAGCTCTTTTGTCCGGGACGATAATGACGGTACCGGAAGAATAAGCCCCGGCTAACTTCGTGCCAGCAGCCGCGGTAATACGAAGGGGGCTAGCGTTGCTCGGAATCACTGGGCGTAAAGGGCGCGTAGGCGGCCGATTAAGTCGGGGGTGAAAGCCTGT	0	0	0	0	0	0	0	0	0	0	0	1941	0	0	19	0
OTU_382	Bacteria	Verrucomicrobiota	Verrucomicrobiae	Verrucomicrobiales	Rubritaleaceae	Luteolibacter	NA	TCGAGAATCATTCACAATGGGGGCAACCCTGATGGTGCAACGCCGCGTGGAGGATGAAGGTCTTCGGATTGTAAACTCCTGTCATCTAGGAGCAAGACCTGGCGATGAATAGTCGACAGGGTTGATAGTACTAGAAGAGGAAGGGACGGCTAACTTCGTGCCAGCAGCCGCGGTAATACGAAGGTCCCGAGCGTTATTCGGAATCACTGGGCGTAAAGGGAGCGTAGGCGGCG	0	0	0	0	0	0	0	0	490	0	0	0	0	0	0	0
OTU_386	Bacteria	Proteobacteria	Gammaproteobacteria	Burkholderiales	Comamonadaceae	Curvibacter	NA	TGGGGAATTTTGGACAATGGGCGCAAGCCTGATCCAGCAATGCCGCGTGCAGGAAGAAGGCCTTCGGGTTGTAAACTGCTTTTGTACGGAGCGAAAAGGCTCTCTCTAATACAGGGGGCTCATGACGGTACCGTAAGAATAAGCACCGGCTAACTACGTGCCAGCAGCCGCGGTAATACGTAGGGTGCGAGCGTTAATCGGAATTACTGGGCGTAAAGCGTGCGCAGGCGGTT	0	0	0	0	0	0	0	0	313	0	0	0	0	0	0	0
OTU_389	Bacteria	Proteobacteria	Alphaproteobacteria	Rhodobacterales	Rhodobacteraceae	Albirhodobacter	NA	TGGGGAATCTTAGACAATGGGGGAAACCCTGATCTAGCCATGCCGCGTGATCGATGAAGGCCTTAGGGTTGTAAAGATCTTTCAGTTGGGAAGATAATGACGGTACCAACAGAAGAAGCCCCGGCTAACTCCGTGCCAGCAGCCGCGGTAATACGGAGGGGGCTAGCGTTATTCGGAATTACTGGGCGTAAAGCGCACGTAGGCGGACTGGAAAGTTAGAGGTGAAATCCCAG	0	0	0	0	0	0	0	0	252	0	0	0	0	0	0	0
OTU_390	Bacteria	Proteobacteria	Gammaproteobacteria	Enterobacterales	Alteromonadaceae	Rheinheimera	NA	TGGGGAATATTGGACAATGGGCGCAAGCCTGATCCAGCCATGCCGCGTGTGTGAAGAAGGCCTTCGGGTTGTAAAGCACTTTCAGCGAGGAGGAAGGGTTAGTAGTTAATAGCTGCTAATTTTGACGTTACTCGCAGAAGAAGCACCGGCTAACTCTGTGCCAGCAGCCGCGGTAATACAGAGGGTGCAAGCGTTAATCGGAATTACTGGGCGTAAAGCGCACGTAGGCGGTT	0	0	0	0	0	0	0	0	0	0	0	1799	0	0	0	0
OTU_393	Bacteria	Proteobacteria	Gammaproteobacteria	Pseudomonadales	Moraxellaceae	Acinetobacter	NA	TGGGGAATATTGGACAATGGGCGGAAGCCTGATCCAGCCATGCCGCGTGTGTGAAGAAGGCCTTTTGGTTGTAAAGCACTTTAAGCGAGGAGGAGGCTCCTTTAGTTAATACCTAAAGAGAGTGGACGTTACTCGCAGAATAAGCACCGGCTAACTCTGTGCCAGCAGCCGCGGTAATACAGAGGGTGCGAGCGTTAATCGGATTTACTGGGCGTAAAGCGTGCGTAGGCGGC	1402	164	0	0	0	0	0	0	0	0	0	0	0	0	0	0
OTU_394	Bacteria	Proteobacteria	Gammaproteobacteria	Burkholderiales	Burkholderiaceae	Lautropia	NA	TGGGGAATTTTGGACAATGGGGGCAACCCTGATCCAGCAATGCCGCGTGTGTGAAGAAGGCCTTCGGGTTGTAAAGCACTTTTGGCAGGAGCGAAACGGTCCGGGCTAATACCTCGGGCTAATGACGGTACCTGCAGAATAAGCACCGGCTAACTACGTGCCAGCAGCCGCGGTAATACGTAGGGTGCAAGCGTTAATCGGAATTACTGGGCGTAAAGCGAGCGCAGGCGGTT	0	0	0	0	0	0	0	0	267	0	0	0	0	0	0	0
OTU_396	Bacteria	Proteobacteria	Gammaproteobacteria	Enterobacterales	Vibrionaceae	Vibrio	NA	TGGGGAATATTGCACAATGGGCGCAAGCCTGATGCAGCCATGCCGCGTGTGTGAAGAAGGCCTTCGGGTTGTAAAGCACTTTCAGTCGTGAGGAAGGTGATAGTGTTAATAGCACTATCATTTGACGTTAGCGACAGAAGAAGCACCGGCTAACTCCGTGCCAGCAGCCGCGGTAATACGGAGGGTGCGAGCGTTAATCGGAATTACTGGGCGTAAAGCGCATGCAGGTGGTT	0	0	0	0	0	0	0	0	0	549	0	0	0	0	0	0
OTU_397	Bacteria	Proteobacteria	Gammaproteobacteria	Burkholderiales	Nitrosomonadaceae	966-1	NA	TGGGGAATTTTGGACAATGGGGGAAACCCTGATCCAGCCATGCCGCGTGAGTGAAGAAGGCCTTCGGGTTGTAAAGCTCTTTCGGCCGGAACGAAATCGCATCTTTTAATAGAAGGTGTGGATGACGGTACCGGAAGAAGAAGCACCGGCTAACTACGTGCCAGCAGCCGCGGTAATACGTAGGGTGCGAGCGTTAATCGGAATTACTGGGCGTAAAGCGTGCGCAGGCGGTT	0	0	0	0	0	0	0	0	422	0	0	0	0	0	0	0
OTU_400	Bacteria	Proteobacteria	Gammaproteobacteria	Enterobacterales	Pseudoalteromonadaceae	Pseudoalteromonas	NA	TGGGGAATATTGCACAATGGGCGCAAGCCTGATGCAGCCATGCCGCGTGTGTGAAGAAGGCCTTCGGGTTGTAAAGCACTTTCAGTAAGGAGGAAAGGTTAAGTTTTAATAGAGCTTAGCTGTGACGTTACTTACAGAAGAAGCACCGGCTAACTCCGTGCCAGCAGCCGCGGTAATACGGAGGGTGCGAGCGTTAATCGGAATTACTGGGCGTAAAGCGTACGCAGGCGGTT	0	0	0	0	0	0	0	0	0	109	0	0	0	0	0	0
OTU_406	Bacteria	Proteobacteria	Alphaproteobacteria	Rhizobiales	Rhizobiaceae	Mesorhizobium	NA	TGGGGAATATTGGACAATGGGCGCAAGCCTGATCCAGCCATGCCGCGTGAGTGATGAAGGCCCTAGGGTTGTAAAGCTCTTTCAACGGTGAAGATAATGACGGTAACCGTAGAAGAAGCCCCGGCTAACTTCGTGCCAGCAGCCGCGGTAATACGAAGGGGGCTAGCGTTGTTCGGAATTACTGGGCGTAAAGCGCACGTAGGCGGATTGTTAAGTTAGGGGTGAAATCCCAG	0	0	0	0	0	0	0	0	0	59	18	0	0	1362	0	0
OTU_407	Bacteria	Proteobacteria	Gammaproteobacteria	Burkholderiales	NA	NA	NA	TGGGGAATTTTGGACAATGGGGGAAACCCTGATCCAGCAATGCCGCGTGTGCGACGAAGGCCTTCGGGTTGTAAAGCACTTTTGGCGGGAACGAAACGGCGTTTGCTAATACCAGACGCTTATGACGGTACCCGCAGAATAAGCACCGGCTAACTACGTGCCAGCAGCCGCGGTAATACGTAGGGTGCAAGCGTTAATCGGAATTACTGGGCGTAAAGCGTGCGCAGGCGGTT	0	0	0	0	0	0	0	0	101	0	0	0	0	0	0	0
OTU_408	Bacteria	Actinobacteriota	Actinobacteria	Corynebacteriales	Corynebacteriaceae	Corynebacterium	NA	TGGGGAATATTGCACAATGGGCGCAAGCCTGATGCAGCGACGCCGCGTGGGGGATGAAGGCCTTCGGGTTGTAAACTCCTTTCGCTAGGGACGAAGCTTTTTTGTGACGGTACCTAGATAAGAAGCACCGGCTAACTACGTGCCAGCAGCCGCGGTAATACGTAGGGTGCGAGCGTTGTCCGGAATTACTGGGCGTAAAGGGCTCGTAGGTGGTTTGTCGCGTCGTCTGTGAA	5	0	0	0	0	0	0	0	0	116	0	0	0	523	0	0
OTU_415	Bacteria	Actinobacteriota	Actinobacteria	Micrococcales	Microbacteriaceae	MWH-Ta3	NA	TGGGGAATATTGCACAATGGGCGCAAGCCTGATGCAGCAACGCCGCGTGGGGGATGACGGCCTTCGGGTTGTAAACCTCTTTTAGCAGGGAAGAAGCGAAAGTGACGGTACCTGCAGAAAAAGCGCCGGCTAACTACGTGCCAGCAGCCGCGGTAATACGTAGGGCGCAAGCGTTGTCCGGAATTATTGGGCGTAAAGAGCTCGTAGGCGGTTGGTCGCGTCTGCTGTGAAAT	0	0	0	0	0	0	0	0	44	341	0	0	0	0	0	0
OTU_416	Bacteria	Bacteroidota	Bacteroidia	Sphingobacteriales	NS11-12 marine group	NA	NA	TAGGGAATATTGGTCAATGGACGCAAGTCTGAACCAGCCATGCCGCGTGAAGGATGAAGGCCCTCTGGGTCGTAAACTTCTTTTATTAGGGAAGAAACCTCAGGATGCGTCCTGAGCTGACGGTACTTAATGAATAAGGATCGGCTAACTTCGTGCCAGCAGCCGCGGTAAGACGAAGGATCCAAGCGTTGTCCGGATTTACTGGGTTTAAAGGGTGCGTAGGCGGAAAATTA	0	0	0	0	0	0	0	0	427	0	0	0	0	0	0	0
OTU_417	Bacteria	Proteobacteria	Alphaproteobacteria	Rhodobacterales	Rhodobacteraceae	NA	NA	TGGGGAATCTTAGACAATGGGGGAAACCCTGATCTAGCCATGCCGCGTGATCGATGAAGGCCTTAGGGTTGTAAAGATCTTTCAGTGGGGAAGATAATGACGGTACCCACAGAAGAAGCCCCGGCTAACTCCGTGCCAGCAGCCGCGGTAATACGGAGGGGGCTAGCGTTGTTCGGAATTACTGGGCGTAAAGCGCACGTAGGCGGATCAGAAAGTCAGAGGTGAAATCCCAG	0	0	0	0	0	0	0	0	218	0	0	0	0	0	0	0
OTU_419	Bacteria	Proteobacteria	Gammaproteobacteria	Thiotrichales	Thiotrichaceae	Cocleimonas	NA	TGGGGAATATTGGACAATGGGCGCAAGCCTGATCCAGCAATGCCGCGTGTGTGAAGAAGGCCTTAGGGTTGTAAAGCACTTTCAATTGTGAAGAAGAGTATAAGATTAATACTCTTGTACTTTGACGTTAACTTTAGAAGAAGCACCGGCTAACTCTGTGCCAGCAGCCGCGGTAATACAGAGGGTGCGAGCGTTAATCGGAATTACTGGGCGTAAAGCGCGCGTAGGCGGTT	386	26	0	0	0	0	0	0	0	0	0	0	0	0	0	0
OTU_420	Bacteria	Actinobacteriota	Actinobacteria	Corynebacteriales	Corynebacteriaceae	Corynebacterium	NA	TGGGGAATATTGCACAATGGGCGGAAGCCTGATGCAGCGACGCCGCGTGGGGGATGACGGCCTTCGGGTTGTAAACTCCTTTCGACAGGGACGAAGCTTTTTGTGACGGTACCTGTATAAGAAGCACCGGCTAACTACGTGCCAGCAGCCGCGGTAATACGTAGGGTGCGAGCGTTGTCCGGAATTACTGGGCGTAAAGAGCTCGTAGGTGGTTTGTCGCGTCGTCTGTGAAA	0	0	0	0	0	0	0	0	0	0	1604	0	0	0	0	0
OTU_423	Bacteria	Proteobacteria	Gammaproteobacteria	Steroidobacterales	Woeseiaceae	Woeseia	NA	TGGGGAATATTGGACAATGGGCGCAAGCCTGATCCAGCAATGCCGCGTGTGTGAAGAAGGCCTGCGGGTTGTAAAGCACTTTCAGTAGAGAAGAAAAGCCTACGGTTAATAGCCGTAAGTCTTGACGTAACCTACAGAAGAAGCACCGGCTAACTCCGTGCCAGCAGCCGCGGTAATACGGAGGGTGCGAGCGTTAATCGGAATTACTGGGCGTAAAGCGCGCGTAGGCGGCT	0	0	0	0	0	0	0	333	0	0	0	0	0	0	0	0
OTU_429	Bacteria	Proteobacteria	Gammaproteobacteria	Enterobacterales	Alteromonadaceae	Glaciecola	NA	TGGGGAATATTGCACAATGGGGGCAACCCTGATGCAGCCATGCCGCGTGTGTGAAGAAGGCCTTCGGGTTGTAAAGCACTTTCAGTTGTGAGGAAAGGTTAGTAGTTAATACCTGCTAGCTGTGACGTTAACAACAGAAGAAGCACCGGCTAACTCCGTGCCAGCAGCCGCGGTAATACGGAGGGTGCGAGCGTTAATCGGAATTACTGGGCGTAAAGCGCACGCAGGCGGTC	35	56	176	14	0	0	20	24	0	0	0	0	0	0	0	0
OTU_430	Bacteria	Proteobacteria	Gammaproteobacteria	Enterobacterales	Aeromonadaceae	Aeromonas	popoffii	TGGGGAATATTGCACAATGGGGGAAACCCTGATGCAGCCATGCCGCGTGTGTGAAGAAGGCCTTCGGGTTGTAAAGCACTTTCAGCGAGGAGGAAAGGTTGTTGGCTAATATCCAGCAACTGTGACGTTACTCGCAGAAGAAGCACCGGCTAACTCCGTGCCAGCAGCCGCGGTAATACGGAGGGTGCAAGCGTTAATCGGAATTACTGGGCGTAAAGCGCACGCAGGCGGTT	0	0	0	0	0	0	0	0	160	0	0	0	0	0	0	0
OTU_431	Bacteria	Proteobacteria	Gammaproteobacteria	Enterobacterales	NA	NA	NA	TGGGGAATATTGCACAATGGGCGCAAGCCTGATGCAGCCATGCCGCGTGTATGAAGAAGGCCTTAGGGTTGTAAAGTACTTTCAGTGGTGAGGAAGGTATTGATATGAATAATGTCAATATTTGACGTTAGCCACAGAAGAAGCACCGGCTAACTCCGTGCCAGCAGCCGCGGTAATACGGAGGGTGCGAGCGTTAATCGGAATAACTGGGCGTAAAGGGCACGCAGGTGGTG	0	0	4	0	0	3	1637	0	0	2	0	0	0	0	0	0
OTU_432	Bacteria	Patescibacteria	Parcubacteria	NA	NA	NA	NA	TCGAGAATCTTCCGCAATGGGCGAAAGCCTGACGGAGCGACGTCGCGTGGTTGATGAAGTCTTTCGGGATGTAAAGACCTTTTATGTGGGAGAAAGTTATTGATAGTACCACATGAATAAGGGGTTGCTAAACTCGTGCCAGCAGCAGCGGTAATACGAGTGCCCCAAGCGTTATCCGGAATTATTGGGTGTAAAGGGTGCGTAGGTGGTTTTATTAGTCTAGTGTTAAATCC	0	0	5	0	0	0	0	0	0	0	6	1599	0	0	0	0
OTU_438	Bacteria	Proteobacteria	Alphaproteobacteria	Sphingomonadales	Sphingomonadaceae	Sphingomonas	NA	TGGGGAATATTGGACAATGGGCGAAAGCCTGATCCAGCAATGCCGCGTGAGTGATGAAGGCCTTAGGGTTGTAAAGCTCTTTTACCCGGGATGATAATGACAGTACCGGGAGAATAAGCCCCGGCTAACTCCGTGCCAGCAGCCGCGGTAATACGGAGGGGGCTAGCGTTGTTCGGAATTACTGGGCGTAAAGCGCGCGTAGGCGGCTTTGTAAGTTAGAGGTGAAAGCCCGG	0	12	0	0	0	0	0	0	0	995	0	40	0	0	0	542
OTU_440	Bacteria	Bacteroidota	Bacteroidia	Chitinophagales	Chitinophagaceae	Ferruginibacter	NA	TAAGGAATATTGGTCAATGGACGCAAGTCTGAACCAGCCATGCCGCGTGAAGGATGAAGGCCCTCTGGGTTGTAAACTTCTTTTATCTGGGACGAAAAAAGGGGATTCTTCCTCACTTGACGGTACCAGAGGAATAAGCACCGGCTAACTCCGTGCCAGCAGCCGCGGTAATACGGAGGGTGCAAGCGTTATCCGGATTCACTGGGTTTAAAGGGTGCGTAGGTGGGCAGGTA	0	0	0	0	0	0	0	0	363	0	0	0	2	0	0	0
OTU_442	Bacteria	Proteobacteria	Gammaproteobacteria	Chromatiales	Chromatiaceae	Candidatus Thiobios	NA	TGGGGAATATTGGACAATGGGCGAAAGCCTGATCCAGCAATGCCGCGTGTGTGAAGAAGGCCTGCGGGTTGTAAAGCACTTTCAGTTGGGAAGATGATGACGTTACCAACAGAAGAAGCACCGGCTAACTCCGTGCCAGCAGCCGCGGTAATACGGAGGGTGCAAGCGTTAATCGGAATTACTGGGCGTAAAGCGCGCGTAGGCGGCTTGGTCAGTCAGATGTGAAAGCCCCG	180	0	0	0	0	0	0	0	0	0	0	0	0	0	0	0
OTU_444	Bacteria	Bacteroidota	Bacteroidia	Cytophagales	Spirosomaceae	Lacihabitans	NA	TAGGGAATATTGGGCAATGGAGGCAACTCTGACCCAGCCATGCCGCGTGCAGGAAGACGGTCCTCTGGATTGTAAACTGCTTTTGAATGGGAAGAATGTGCTCCTTGCGAGGTGTAATGACGGTACCATTAGAATAAGCCACGGCTAACTACGTGCCAGCAGCCGCGGTAATACGTAGGTGGCGAGCGTTATCCGGATTTATTGGGTTTAAAGGGTGCGTAGGCGGCTTAATA	0	0	0	0	0	0	0	0	155	0	0	0	0	0	0	0
OTU_445	Bacteria	Proteobacteria	Alphaproteobacteria	Rhodobacterales	Rhodobacteraceae	NA	NA	TGGGGAATCTTAGACAATGGGGGAAACCCTGATCTAGCCATGCCGCGTGAGTGACGAAGGCCTTAGGGTCGTAAAGCTCTTTCGCCAGGGAAGATAATGACTGTACCTGGTAAAGAAGTCCCGGCTAACTCCGTGCCAGCAGCCGCGGTAATACGGAGGGGACTAGCGTTGTTCGGAATTACTGGGCGTAAAGCGCACGTAGGCGGATTAGAAAGTATGGGGTGAAATCCCAG	33	0	0	0	0	0	0	409	0	0	0	0	0	0	0	0
OTU_448	Bacteria	Proteobacteria	Alphaproteobacteria	Rhodobacterales	Rhodobacteraceae	Rhodobacter	NA	TGGGGAATCTTAGACAATGGGCGCAAGCCTGATCTAGCCATGCCGCGTGATCGATGAAGGCCTTAGGGTTGTAAAGATCTTTCGTGGGGGAAGATAATGACTGTACCCCAAGAAGAAGCCCCGGCTAACTCCGTGCCAGCAGCCGCGGTAATACGGAGGGGGCTAGCGTTGTTCGGAATTACTGGGCGTAAAGCGCACGTAGGCGGACTGGAAAGTCAGAGGTGAAATCCCAG	0	0	0	0	0	0	0	0	266	0	0	0	0	0	0	0
OTU_452	Bacteria	Proteobacteria	Alphaproteobacteria	Rhodobacterales	Rhodobacteraceae	NA	NA	TGGGGAATCTTAGACAATGGGCGCAAGCCTGATCTAGCCATGCCGCGTGAGTGACGAAGGTCTTAGGATCGTAAAGCTCTTTCGCCAGAGATGATAATGACAGTATCTGGTAAAGAAACCCCGGCTAACTCCGTGCCAGCAGCCGCGGTAATACGGAGGGGGTTAGCGTTGTTCGGAATTACTGGGCGTAAAGCGCACGTAGGCGGATTAGACAGCAAGAGGTGAAATCCCAG	33	46	119	0	18	59	20	39	0	50	0	0	0	0	0	32
OTU_458	Bacteria	Proteobacteria	Alphaproteobacteria	Rhizobiales	Beijerinckiaceae	NA	NA	TGGGGAATATTGGACAATGGGCGAAAGCCTGATCCAGCCATGCCGCGTGAGTGATGAAGGCCTTAGGGTTGTAAAGCTCTTTTACCTGGGAAGATAATGACGGTACCAGGAGAATAAGCCCCGGCTAACTTCGTGCCAGCAGCCGCGGTAATACGAAGGGGGCTAGCGTTGTTCGGATTTACTGGGCGTAAAGCGCACGTAGGCGGATCTTTAAGTCAGAGGTGAAAGCCTGG	0	0	0	0	0	0	0	0	112	0	0	0	0	0	0	0
OTU_459	Bacteria	Proteobacteria	Gammaproteobacteria	Burkholderiales	Rhodocyclaceae	NA	NA	TGGGGAATCTTGGACAATGGGCGCAAGCCTGATCCAGCAATGCCGCGTGAGTGAAGAAGGCCTTCGGGTTGTAAAGCTCTTTCGGACGGGAAGAAATCGCGCGCTCTAACATAGCGTGTGGATGACGGTACCGTAAGAAGAAGCACCGGCTAACTACGTGCCAGCAGCCGCGGTAATACGTAGGGTGCGAGCGTTAATCGGAATTACTGGGCGTAAAGCGTGCGCAGGCGGAT	0	0	0	0	0	0	0	0	161	0	0	0	0	0	0	0
OTU_460	Bacteria	Actinobacteriota	Acidimicrobiia	Microtrichales	Microtrichaceae	NA	NA	TAGGGAATCTTGCACAATGGGCGAAAGCCTGATGCAGCGACGCCGCGTGGGGGATGAAGGCCTTCGGGTTGTAAACCCCTTTCAGTAGGGACGAAAATGACGGTACCTACAGAAGAAGCTCCGGCCAACTACGTGCCAGCAGCCGCGGTAACACGTAGGGAGCAAGCGTTGTCCGGATTTATTGGGCGTAAAGAGCTCGTAGGTGGTTCAGTAAGTCGGATGTGAAAACTCAA	72	38	0	0	0	13	0	0	9	0	4	0	0	0	0	0
OTU_464	Bacteria	Cyanobacteria	Cyanobacteriia	Chloroplast	NA	NA	NA	TGAGGAATTTTCCGCAATGGGCGAAAGCCTGACGGAGCAATGCCGCGTGAAGGATGAAGGCCTATGGGTTGTAAACTTCTTTTCTCAGAGAAGAAACAATGACGGTATCTGAGGAATAAGCATCGGCTAACTCTGTGCCAGCAGCCGCGGTAAGACAGAGGATGCAAGCGTTATCCGGAATGATTGGGCGTAAAGCGTCTGTAGGTGGCTTGAAAAGTCTCCTGTCAAAGATC	0	0	0	0	0	0	0	0	0	0	5	1058	0	0	0	0
OTU_467	Bacteria	Proteobacteria	Gammaproteobacteria	Burkholderiales	Comamonadaceae	NA	NA	TGGGGAATTTTGGACAATGGGCGAAAGCCTGATCCAGCCATTCCGCGTGCAGGATGAAGGCCTTCGGGTTGTAAACTGCTTTTGTACGGAACGAAACGGTCTGCCCTAATACGGCGGGCTAATGACGGTACCGTAAGAATAAGCACCGGCTAACTACGTGCCAGCAGCCGCGGTAATACGTAGGGTGCAAGCGTTAATCGGAATTACTGGGCGTAAAGCGTGCGCAGGCGGTT	0	0	0	0	0	0	0	0	149	0	0	0	0	0	0	220
OTU_469	Bacteria	Verrucomicrobiota	Verrucomicrobiae	Chthoniobacterales	Chthoniobacteraceae	Chthoniobacter	NA	TCGAGAATTTTTCTCAATGGGGGAAACCCTGAAGGAGCGACGCCGCGTGGAGGATGAAGGTCTTCGGATTGTAAACTCCTGTCATGAGGGAGTAAGACATCGCGTTAACTGCGTGGGTGTTTGATAGTACCTCAAGAGGAAGAGACGGCTAACTCTGTGCCAGCAGCCGCGGTAATACAGAGGTCTCGAGCGTTGTTCGGATTCATTGGGCGTAAAGGGTGCGTAGGCGGTTG	0	0	0	0	0	0	0	0	226	0	0	0	0	0	0	0
OTU_471	Bacteria	Bacteroidota	Bacteroidia	Chitinophagales	Saprospiraceae	NA	NA	TAAGGAATATTGGACAATGGGCGAAAGCCTGATCCAGCCATGCCGCGTGCAGGAAGAATGCCCTATGGGTTGTAAACTGCTTTTATATGGGAAGAATAGCTTCGACGTGTCGGAGTATGACGGTACCATATGAATAAGCACCGGCTAACTCCGTGCCAGCAGCCGCGGTAATACGGAGGGTGCAAGCGTTATCCGGAATTACTGGGTTTAAAGGGTGCGTAGGCGGCAACGTA	12	0	0	0	0	0	512	0	0	0	0	0	0	0	0	0
OTU_474	Bacteria	Proteobacteria	Alphaproteobacteria	Caulobacterales	Caulobacteraceae	Caulobacter	NA	TGGGGAATCTTGCGCAATGGGCGAAAGCCTGACGCAGCCATGCCGCGTGAATGATGAAGGTCTTAGGATTGTAAAATTCTTTCACCGGGGACGATAATGACGGTACCCGGAGAAGAAGCCCCGGCTAACTTCGTGCCAGCAGCCGCGGTAATACGAAGGGGGCTAGCGTTGCTCGGAATTACTGGGCGTAAAGGGAGCGTAGGCGGATAGTTTAGTCAGAGGTGAAAGCCCAG	0	0	0	0	0	0	0	0	30	333	0	0	0	0	0	367
OTU_479	Bacteria	Firmicutes	Bacilli	Bacillales	Bacillaceae	NA	NA	TAGGGAATCTTCCGCAATGGACGAAAGTCTGACGGAGCAACGCCGCGTGAGCGATGAAGGCCTTCGGGTCGTAAAGCTCTGTTGTTAGGGAAGAACAAGTACCGGAGTAACTGCCGGTACCTTGACGGTACCTAACCAGAAAGCCACGGCTAACTACGTGCCAGCAGCCGCGGTAATACGTAGGTGGCAAGCGTTGTCCGGAATTATTGGGCGTAAAGCGCGCGCAGGCGGTC	0	54	0	0	0	0	0	0	0	0	0	0	0	0	0	217
OTU_481	Bacteria	Bacteroidota	Bacteroidia	Sphingobacteriales	env.OPS 17	NA	NA	TAAGGAATATTGGTCAATGGAGGCAACTCTGAACCAGCCATGCCGCGTGCAGGATGAAGGCCCTATGGGTCGTAAACTGCTTTTATACAAGAGAAAACCTCAGTACGTGTACTGAGCTGATAGTATTGTAAGAATAAGCATCGGCTAACTTCGTGCCAGCAGCCGCGGTAAGACGAAGGATGCAAGCGTTATCCGGATTCATTGGGTTTAAAGGGTGCGTAGGCGGACTTGTA	0	0	0	0	0	0	0	0	262	0	0	0	0	0	0	0
OTU_484	Bacteria	Cyanobacteria	Cyanobacteriia	Chloroplast	NA	NA	NA	TGAGGAATTTTCTGCAATGGGCGAAAGCCTGACAGAGCAATACCGCGTGAGGGATGAAGGCCTACGGGTTGTAAACCTCTTTTCTCAAGGAGGAAGAACTGACGTTACTTGAGGAATAAGCATCGGCTAACCCTGTGCCAGCAGCCGCGGTAATACAGGGGATGCAAGTGTTATCCGGAATTATTGGGCGTAAAGCGTCTGCAGGTTGATATTTAAGTCTTTTGTTAAACCTC	0	0	0	0	0	0	0	0	242	0	0	0	0	0	0	0
OTU_485	Bacteria	Bdellovibrionota	Bdellovibrionia	Bdellovibrionales	Bdellovibrionaceae	OM27 clade	NA	TGGGGAATATTGGACAATGGGCGAAAGCCTGATCCAGCCATGCCGCGTGAGTGATGAAGGCCTTCGGGTTGTAAAGCTCTGTCGTGGGGGAAGAAGTACTGACGGTACCCCACAAGAAAGCACCGGCTAACTCCGTGCCAGCAGCCGCGGTAATACGGAGGGTGCAAGCGTTGCTCGGATTTACTGGGCGTAAAGCGCACGCAGGCGGTCCGCAAGGTCGGGTGTGAAAGCCC	0	0	0	0	0	0	0	0	243	0	0	0	0	0	0	0
OTU_489	Bacteria	Proteobacteria	Alphaproteobacteria	Sphingomonadales	Sphingomonadaceae	Blastomonas	NA	TGGGGAATATTGGACAATGGGCGAAAGCCTGATCCAGCAATGCCGCGTGAGTGATGAAGGCCTTAGGGTTGTAAAGCTCTTTTACCAGGGATGATAATGACAGTACCTGGAGAATAAGCTCCGGCTAACTCCGTGCCAGCAGCCGCGGTAATACGGAGGGAGCTAGCGTTGTTCGGAATTACTGGGCGTAAAGCGCACGTAGGCGGCTATTCAAGTCAGAGGTGAAAGCCCAG	0	0	0	0	0	0	0	0	38	0	0	575	0	0	0	140
OTU_492	Bacteria	Actinobacteriota	Actinobacteria	Corynebacteriales	Corynebacteriaceae	Corynebacterium	NA	TGGGGAATATTGCACAATGGGCGCAAGCCTGATGCAGCGACGCCGCGTGGGGGATGACGGCCTTCGGGTTGTAAACTCCTTTCGCTAGGGACGAAGCGCAAGTGACGGTACCTGGAGAAGAAGCACCGGCTAACTACGTGCCAGCAGCCGCGGTAATACGTAGGGTGCGAGCGTTGTCCGGAATTACTGGGCGTAAAGAGCTCGTAGGTGGTTTGTCGCGTCGTTTGTGTAAG	0	0	0	0	764	0	0	420	0	0	0	0	0	0	0	0
OTU_494	Bacteria	Verrucomicrobiota	Verrucomicrobiae	Verrucomicrobiales	Rubritaleaceae	Luteolibacter	NA	TCGAGAATAATTCACAATGGGGGCAACCCTGATGGTGCAACGCCGCGTGGAGGATGACGGTCTTCGGACTGTAAACTCCTGTCATCTGGGAGTAAGACCTGGCCGTTAATAGCGGACAGGGTTGATAGTACCAGAAGAGGAAGGGACGGCTAACTTCGTGCCAGCAGCCGCGGTAATACGAAGGTCCCAAGCGTTGTTCGGAATCACTGGGCGTAAAGGGAGCGTAGGCGGCG	0	0	0	0	0	0	0	0	0	0	0	119	0	0	0	0
OTU_496	Bacteria	Verrucomicrobiota	Verrucomicrobiae	Verrucomicrobiales	Rubritaleaceae	Luteolibacter	NA	TCGAGAATCATTCACAATGGGGGCAACCCTGATGGTGCAACGCCGCGTGGAGGAAGAAGGTCTTCGGATTGTAAACTCCTGTCATCTAGGAGCAAGGCATGGTGGTGAATAGCCAACATGATTGATAGTACTAGAAGAGGAAGGGACGGCTAACTTCGTGCCAGCAGCCGCGGTAATACGAAGGTCCCGAGCGTTATTCGGAATCACTGGGCGTAAAGGGAGCGTAGGCGGCG	0	0	0	0	0	0	0	0	256	0	0	0	0	0	0	0
OTU_502	Bacteria	Proteobacteria	Gammaproteobacteria	Burkholderiales	Comamonadaceae	Limnohabitans	NA	TGGGGAATTTTGGACAATGGACGCAAGTCTGATCCAGCCATTCCGCGTGCAGGACGAAGGCCTTCGGGTTGTAAACTGCTTTTGTACGGAACGAAAAAGCTCTTATTAATACTAGGAGTCCATGACGGTACCGTAAGAATAAGCACCGGCTAACTACGTGCCAGCAGCCGCGGTAATACGTAGGGTGCAAGCGTTAATCGGAATTACTGGGCGTAAAGCGTGCGCAGGCGGTT	0	0	0	0	0	0	0	0	109	0	0	0	0	0	0	0
OTU_504	Bacteria	Firmicutes	Bacilli	Exiguobacterales	Exiguobacteraceae	Exiguobacterium	NA	TAGGGAATCTTCCACAATGGACGAAAGTCTGATGGAGCAACGCCGCGTGAGTGATGAAGGTTTTCGGATCGTAAAACTCTGTTGTAAGGGAAGAACAGACGTGAGAGGTAATGCTCATGTCCTGACGGTACCTTGCGAGAAAGCCACGGCTAACTACGTGCCAGCAGCCGCGGTAATACGTAGGTGGCAAGCGTTGTCCGGAATTATTGGGCGTAAAGCGCGCGCAGGCGGCC	0	104	0	0	0	0	0	0	0	0	0	0	0	0	0	0
OTU_506	Bacteria	Cyanobacteria	Cyanobacteriia	Chloroplast	NA	NA	NA	TAGGGAATTTTCCGCAATGGGCGAAAGCCTGACGGAGCAATACCGCGTGAGGGATGACGGCCTGTGGGTTGTAAACCTCTTTTCTCAAGGAAGAAGTTCTGACGGTACTTGAGGAATAAGCATCGGCTAACTCTGTGCCAGCAGCCGCGGTAATACAGAGGATGCAAGCGTTATCCGGAATCACTGGGCATAAAGCGTCTGTAGGTGGTTTGGTAAGTCTGCTGTTAAAGACT	0	0	0	0	0	0	0	0	138	0	0	0	0	0	0	0
OTU_507	Bacteria	Proteobacteria	Gammaproteobacteria	Enterobacterales	Enterobacteriaceae	NA	NA	TGGGGAATATTGCACAATGGGCGCAAGCCTGATGCAGCCATGCCGCGTGTATGAAGAAGGCCTTCGGGTTGTAAAGTACTTTCAGCGGGGAGGAAGGCGATAAGGTTAATAACCTTGTTGATTGACGTTACCCGCAGAAGAAGCACCGGCTAACTCCGTGCCAGCAGCCGCGGTAATACGGAGGGTGCAAGCGTTAATCGGAATTACTGGGCGTAAAGCGCACGCAGGCGGTC	0	0	0	0	866	0	0	0	0	0	0	0	0	0	0	181
OTU_517	Bacteria	Proteobacteria	Alphaproteobacteria	Rhodobacterales	Rhodobacteraceae	Octadecabacter	NA	TGGGGAATCTTAGACAATGGGCGCAAGCCTGATCTAGCGATGCCGCGTGTGTGACGAAGGCCTTAGGGTCGTAAAGCACTTTCGCCAAGGATGATAATGACAGTACTTGGTAAAGAAACCCCGGCTAACTCCGTGCCAGCAGCCGCGGTAATACGGAGGGGGTTAGCGTTGTTCGGAATTACTGGGCGTAAAGCGCACGTAGGCGGATATTTAAGTAGAGGGTGAAATCCCAG	105	86	0	0	0	0	0	0	0	0	0	0	48	0	32	0
OTU_519	Bacteria	Proteobacteria	Gammaproteobacteria	Burkholderiales	Comamonadaceae	Acidovorax	NA	TGGGGAATTTTGGACAATGGGCGCAAGCCTGATCCAGCCATGCCGCGTGCAGGATGAAGGCCTTCGGGTTGTAAACTGCTTTTGTACGGAACGAAAAGACTCCTTCTAATAAAGGGGGTCCATGACGGTACCGTAAGAATAAGCACCGGCTAACTACGTGCCAGCAGCCGCGGTAATACGTAGGGTGCGAGCGTTAATCGGAATTACTGGGCGTAAAGCGTGCGCAGGCGGTG	0	0	0	0	0	0	318	0	35	0	0	0	0	0	0	0
OTU_522	Bacteria	Patescibacteria	Parcubacteria	NA	NA	NA	NA	TCGAGAATCTTCGACAATGGGCCAATGGCCTGATCGAGCGACACTGCGTGCAGGATGACACCTTTCGGGGCGTAAACTGCTTTTATATGGGAACAATCCCGATTCGTCGGGAGTGAGCGTACCATTTGAATAAGGGGCGACTAACTTCGTGCCAGAAGTCTCGGTAATACGAAGGCCCCAAGCGTTATCCGGTAATACTGGGCGTAAAAAGTACCAAGGGGGATTTATAAGTC	0	0	0	0	0	0	825	0	0	0	0	0	0	0	0	0
OTU_526	Bacteria	Proteobacteria	Alphaproteobacteria	Rhodobacterales	Rhodobacteraceae	NA	NA	TGGGGAATCTTAGACAATGGGGGAAACCCTGATCTAGCCATGCCGCGTGATCGATGAAGGCCTTAGGGTTGTAAAGATCTTTCAGGTGGGAAGATAATGACTGTACCACCAGAAGAAGCCCCGGCTAACTCCGTGCCAGCAGCCGCGGTAATACGGAGGGGGCTAGCGTTATTCGGAATTACTGGGCGTAAAGCGCGCGTAGGTGGTTTGATAAGCGATATGTGAAATCCCCG	0	0	0	0	0	0	0	0	271	0	0	0	0	0	0	0
OTU_529	Bacteria	Proteobacteria	Gammaproteobacteria	Thiotrichales	Thiotrichaceae	Thiothrix	NA	TCGGGAATATTGGACAATGGGCGAAAGCCTGATCCAGCAATACCGCGTGTGTGAAGAAGGCCTGCGGGTTGTAAAGCACTTTCAGTAGGGAAGATAATGACGTTACCTACAGAAGAAGCACCGGCTAACTCCGTGCCAGCAGCCGCGGTAATACGGAGGGTGCAAGCGTTAATCGGAATTACTGGGCGTAAAGCGCACGTAGGCGGTTTATTAAGTCGGATGTGAAAGCCCTG	42	45	73	0	0	121	0	11	77	0	62	4	28	0	0	0
OTU_533	Bacteria	Proteobacteria	Alphaproteobacteria	Rickettsiales	Mitochondria	NA	NA	TGGGGAATCTTGGACAATGGGCGAAAGCCCGATCCAGCAATATCGCGTGAGTGAAGAAGGGCAATGCCGCTTGTAAAGCTCTTTCGTCGAGTGCGCGATCATGACAGGACTCGAGGAAGAAGCCCCGGCTAACTCCGTGCCAGCAGCCGCGGTAAGACGGGGGGGGCAAGTCTTCTTCGGAATGACTGGGCGTAAAGGGCACGTAGGCGGTGAATCGGGTTGAAAGTCAAAGT	0	0	0	0	0	0	0	536	0	0	0	0	0	0	0	0
OTU_537	Bacteria	Proteobacteria	Alphaproteobacteria	Rhodobacterales	Rhodobacteraceae	Litoreibacter	NA	TGGGGAATCTTAGACAATGGGCGCAAGCCTGATCTAGCCATGCCGCGTGAGTGACGAAGGCCTTAGGGTCGTAAAGCTCTTTCGCCAGAGATGATAATGACAGTATCTGGTAAAGAAACCCCGGCTAACTCCGTGCCAGCAGCCGCGGTAATACGGAGGGGGTTAGCGTTGTTCGGAATTACTGGGCGTAAAGCGTACGTAGGCGGATTAATCAGTCAGAGGTGAAATCCCAG	166	0	0	0	0	48	0	0	84	0	73	0	33	0	29	0
OTU_538	Bacteria	Bacteroidota	Bacteroidia	Flavobacteriales	Flavobacteriaceae	Ulvibacter	NA	TGAGGAATATTGGACAATGGGCGAGAGCCTGATCCAGCCATGCCGCGTGCAGGAAGACGGCCCTATGGGTTGTAAACTGCTTTTATACAGGAAGAAACACTACCTCGTGAGGTAGCTTGACGGTACTGTAAGAATAAGGACCGGCTAACTCCGTGCCAGCAGCCGCGGTAATACGGAGGGTCCGAGCGTTATCCGGAATCATTGGGTTTAAAGGGTCCGTAGGCGGGCAGCTA	0	37	24	0	0	48	0	0	0	0	0	0	0	0	0	0
OTU_539	Bacteria	Proteobacteria	Gammaproteobacteria	Enterobacterales	Vibrionaceae	Vibrio	NA	TGGGGAATATTGCACAATGGGCGCAAGCCTGATGCAGCCATGCCGCGTGTGTGAAGAAGGCCTTCGGGTTGTAAAGCACTTTCAGTCGTGAGGAAGGTGGTGTTGTTAATAGCAGCATCATTTGACGTTAGCGACAGAAGAAGCACCGGCTAACTCCGTGCCAGCAGCCGCGGTAATACGGAGGGTGCGAGCGTTAATCGGAATTACTGGGCGTAAAGCGCATGCAGGTGGTT	0	0	0	0	0	0	0	0	0	260	0	428	0	0	0	0
OTU_546	Bacteria	Firmicutes	Clostridia	Peptostreptococcales-Tissierellales	Peptostreptococcaceae	NA	NA	TGGGGAATATTGCACAATGGGCGAAAGCCTGATGCAGCAACGCCGCGTGAGCGATGAAGGCCTTCGGGTCGTAAAGCTCTGTCCTCAAGGAAGATAATGACGGTACTTGAGGAGGAAGCCCCGGCTAACTACGTGCCAGCAGCCGCGGTAATACGTAGGGGGCTAGCGTTATCCGGATTTACTGGGCGTAAAGGGTGCGTAGGCGGTCTTTCAAGTCAGGAGTGAAAGGCTAC	0	0	0	0	0	0	0	0	0	0	5	777	0	0	0	0
OTU_549	Bacteria	Proteobacteria	Gammaproteobacteria	Burkholderiales	Comamonadaceae	Polaromonas	NA	TGGGGAATTTTGGACAATGGGCGAAAGCCTGATCCAGCAATGCCGCGTGCAGGAAGAAGGCCTTCGGGTTGTAAACTGCTTTTGTACGGAACGAAATAGCTCTGGTTAATACCCGGGGTTGATGACGGTACCGTAAGAATAAGCACCGGCTAACTACGTGCCAGCAGCCGCGGTAATACGTAGGGTGCGAGCGTTAATCGGAATTACTGGGCGTAAAGCGTGCGCAGGCGGTT	0	0	0	0	0	0	0	0	139	0	0	0	0	0	0	0
OTU_551	Bacteria	Verrucomicrobiota	Verrucomicrobiae	Pedosphaerales	Pedosphaeraceae	NA	NA	TCGAGAATTTTTCTCAATGGGCGCAAGCCTGAAGGAGCGACGCCGCGTGTGGGATGAAGGGTTTCGATCCGTAAACCACTGTCATTTGTGAACAATGGTTATCCGTGAACAACGGATGACTTGATAGTAATGAAAGAGGAAGGGACGGCTAACTCTGTGCCAGCAGCCGCGGTAATACAGAGGTCCCAAGCGTTGTTCGGATTCACTGGGCGTAAAGGGTGCGCAGGTGGCGT	0	0	4	0	0	0	0	1188	0	0	0	0	0	0	0	0
OTU_552	Bacteria	Proteobacteria	Alphaproteobacteria	Rhodobacterales	Rhodobacteraceae	Paracoccus	NA	TGGGGAATCTTAGACAATGGGGGCAACCCTGATCTAGCCATGCCGCGTGAGTGATGAAGGCCCTAGGGTTGTAAAGCTCTTTCAGCTGGGAAGATAATGACGGTACCAGCAGAAGAAGCCCCGGCTAACTCCGTGCCAGCAGCCGCGGTAATACGGAGGGGGCTAGCGTTGTTCGGAATTACTGGGCGTAAAGCGCACGTAGGCGGACCAGAAAGTTGGGGGTGAAATCCCGG	0	0	0	0	0	0	0	0	0	0	0	0	0	0	936	0
OTU_555	Bacteria	Proteobacteria	Gammaproteobacteria	Xanthomonadales	Xanthomonadaceae	Lysobacter	NA	TGGGGAATATTGGACAATGGGCGCAAGCCTGATCCAGCCATGCCGCGTGTGTGAAGAAGGCCTTCGGGTTGTAAAGCACTTTTGTACGGGAAGAAAAGCAACGGGCCAATACCCCGTTGTCATGACGGTACCGTAAGAATAAGCACCGGCTAACTTCGTGCCAGCAGCCGCGGTAATACGAAGGGTGCAAGCGTTACTCGGAATTACTGGGCGTAAAGCGTGCGTAGGTGGTC	0	0	0	742	0	0	0	0	0	0	0	0	187	0	0	0
OTU_557	Bacteria	Proteobacteria	Alphaproteobacteria	Acetobacterales	Acetobacteraceae	NA	NA	TGGGGAATATTGGACAATGGGCGAAAGCCTGATCCAGCAATGCCGCGTGGATGAAGAAGGTCTTCGGATTGTAAAGTCCTTTCGGCGGGGACGATGATGACGGTACCCGCAGAAGAAGCCCCGGCTAACTTCGTGCCAGCAGCCGCGGTAATACGAAGGGGGCTAGCGTTGCTCGGAATGACTGGGCGTAAAGGGCGCGTAGGCGGTTTGATCAGTTAGGTGTGAAATTCCTG	0	0	0	0	0	0	0	0	107	0	3	0	0	0	0	0
OTU_565	Bacteria	Proteobacteria	Alphaproteobacteria	Rhodobacterales	Rhodobacteraceae	Sulfitobacter	NA	TGGGGAATCTTAGACAATGGGCGCAAGCCTGATCTAGCCATGCCGCGTGTGTGATGAAGGTCTTAGGATCGTAAAGCACTTTCGCCAGGGATGATAATGACAGTACCTGGTAAAGAAACCCCGGCTAACTCCGTGCCAGCAGCCGCGGTAATACGGAGGGGGTTAGCGTTGTTCGGAATTACTGGGCGTAAAGCGTACGTAGGCGGATCAGAAAGTATAGGGTGAAATCCCAG	65	65	0	0	0	62	0	0	78	0	87	0	52	0	0	0
OTU_567	Bacteria	Bacteroidota	Bacteroidia	Flavobacteriales	Crocinitomicaceae	NA	NA	TGAGGAATATTGGTCAATGGAGGAAACTCTGAACCAGCCATGCCGCGTGCAGGAAGACGGCCCTACGGGTTGTAAACTGCTTTTATTTGGGAAGAAACCCTCGGACGTGTCCGAGGTTGACGGTACCAAACGAATAAGCACCGGCTAACTCCGTGCCAGCAGCCGCGGTAATACGGAGGGTGCAAGCGTTATCCGGAATTATTGGGTTTAAAGGGTCCGTAGGCGGACCTTTA	0	0	0	0	0	0	0	252	0	0	0	0	0	0	0	0
OTU_573	Bacteria	Proteobacteria	Gammaproteobacteria	Burkholderiales	Comamonadaceae	Leptothrix	NA	TGGGGAATTTTGGACAATGGACGAAAGTCTGATCCAGCCATGCCGCGTGCGGGAAGAAGGCCTTCGGGTTGTAAACCGCTTTTGTCAGGGAAGAAATCCCTTGGGATAATACCTCGGGGGGATGACGGTACCTGAAGAATAAGCACCGGCTAACTACGTGCCAGCAGCCGCGGTAATACGTAGGGTGCAAGCGTTAATCGGAATTACTGGGCGTAAAGCGTGCGCAGGCGGTT	0	0	0	0	0	0	0	0	505	0	0	0	0	0	0	0
OTU_587	Bacteria	Proteobacteria	Gammaproteobacteria	Burkholderiales	TRA3-20	NA	NA	TGGGGAATTTTGGACAATGGGCGCAAGCCTGATCCAGCCATGCCGCGTGAGTGAAGAAGGCCTTCGGGTTGTAAAGCTCTTTCGGTGAAGACGAAACGGTTAGCGTTAATAACGCTGACTAATGACGGTACTCACAGAAGAAGCACCGGCTAACTACGTGCCAGCAGCCGCGGTAATACGTAGGGTGCAGGCGTTAATCGGAATTACTGGGCGTAAAGCGTGCGCAGGCGGTT	0	0	0	0	0	0	0	0	163	0	0	0	2	0	0	0
OTU_592	Bacteria	Proteobacteria	Alphaproteobacteria	Rhodobacterales	Rhodobacteraceae	Yoonia-Loktanella	NA	TGGGGAATCTTAGACAATGGGCGCAAGCCTGATCTAGCGATGCCGCGTGAGTGACGAAGGCCTTAGGGTCGTAAAGCTCTTTCGCCAGGGATGATAATGACAGTACCTGGTAAAGAAACCCCGGCTAACTCCGTGCCAGCAGCCGCGGTAATACGGAGGGGGTTAGCGTTGTTCGGAATTACTGGGCGTAAAGCGTACGTAGGCGGATTGGAAAGTAGGGGGTGAAATCCCAG	0	0	0	0	0	0	0	0	53	0	0	0	37	0	14	0
OTU_593	Bacteria	Actinobacteriota	Actinobacteria	NA	NA	NA	NA	TGGGGAATATTGCACAATGGGCGAAAGCCTGATGCAGCGACGCCGCGTGAGGGACGACGGCCTTCGGGTTGTAAACCTCTTTCAGCAGGGACGAAGCGAAAGTGACTGTACCTGCAGAAGAAGCACCGGCTAACTACGTGCCAGCAGCCGCGGTAATACGTAGGGTGCAAGCGTTGTCCGGATTTATTGGGCGTAAAGAGCTCGTAGGCGGTTTGTCGCGTCGGATGTGAAAA	0	0	0	0	0	0	0	0	0	0	0	624	0	0	0	0
OTU_595	Bacteria	Actinobacteriota	Actinobacteria	Frankiales	Sporichthyaceae	NA	NA	TGGGGAATATTGGGCAATGGAGGAAACTCTGACCCAGCGACGCCGCGTGCGGGATGAAGGCCTTCGGGTTGTAAACCGCTTTCAGTAGGGAAGAAGCGAAAGTGACGGTACCTACAAAAGAAGCACCGGCTAACTACGTGCCAGCAGCCGCGGTAATACGTAGGGTGCAAGCGTTAATCGGAATTACTGGGCGTAAAGCGTGCGCAGGCGGTTATATAAGTCAGATGTGAAAT	0	0	0	0	0	0	0	0	120	0	0	0	0	0	0	0
OTU_600	Bacteria	Bacteroidota	Bacteroidia	Flavobacteriales	Flavobacteriaceae	Arcticiflavibacter	NA	TGAGGAATATTGGACAATGGGCGCAAGCCTGATCCAGCCATGCCGCGTGCAGGAAGACTGCCCTATGGGTTGTAAACTGCTTTTATACAGGAAGAAACGCTCCCACGTGTGGGGGTTTGACGGTACTGTAAGAATAAGGATCGGCTAACTCCGTGCCAGCAGCCGCGGTAATACGGAGGATCCAAGCGTTATCCGGAATCATTGGGTTTAAAGGGTCCGTAGGTTGATAATTA	18	0	0	0	0	0	294	0	0	0	0	0	0	0	0	0
OTU_606	Bacteria	Bacteroidota	Bacteroidia	Flavobacteriales	Flavobacteriaceae	Flavobacterium	NA	TGAGGAATATTGGACAATGGGCGCAAGCCTGATCCAGCCATGCCGCGTGCAGGATGAAGCATCTATGGTGTGTAAACTGCTTTTGTACGAGAAGAAACACTCCTACGTGTAGGAGCTTGACGGTATCGTAAGAATAAGGATCGGCTAACTCCGTGCCAGCAGCCGCGGTAATACGGAGGATCCAAGCGTTATCCGGAATCATTGGGTTTAAAGGGTCCGTAGGCGGTCTTATA	0	0	0	0	0	0	0	0	157	0	0	0	0	0	0	0
OTU_613	Bacteria	Verrucomicrobiota	Verrucomicrobiae	Opitutales	Opitutaceae	Opitutus	NA	TTTCGAATCATTCACAATGGGCGAAAGCCTGATGGTGCGACGCCGCGTGAGGGATGAAGGTCTTCGGATTGTAAACCTCTGTCACCGGGGAAGAAACGCTTCAAGTTAATAGCTTGAAGCCTGACTTAACCCGGAGAGGAAGCAGTGGCTAACTCTGTGCCAGCAGCCGCGGTAATACAGAGACTGCAAGCGTTATTCGGATTCACTGGGCGTAAAGGGTGCGCAGGCGGCCA	0	0	0	0	0	0	0	0	186	0	0	0	0	0	0	0
OTU_619	Bacteria	Proteobacteria	Gammaproteobacteria	Enterobacterales	Enterobacteriaceae	NA	NA	TGGGGAATATTGCACAATGGGCGCAAGCCTGATGCAGCCATGCCGCGTGTATGAAGAAGGCCTTCGGGTTGTAAAGTACTTTCAGCGGGGAGGAAGGTGTTGAGGTTAATAACCTCAGCAATTGACGTTACCCGCAGAAGAAGCACCGGCTAACTCCGTGCCAGCAGCCGCGGTAATACGGAGGGTGCAAGCGTTAATCGGAATTACTGGGCGTAAAGCGCACGCAGGCGGTC	0	0	0	0	0	0	0	0	0	0	0	0	413	0	0	0
OTU_623	Bacteria	Proteobacteria	Gammaproteobacteria	Burkholderiales	Chromobacteriaceae	Vogesella	NA	TGGGGAATTTTGGACAATGGGCGAAAGCCTGATCCAGCCATGCCGCGTGTCTGAAGAAGGCCTTCGGGTTGTAAAGGACTTTTGTCGGGGAGGAAATCCCCAGCGCTAATACCGCTGGGGGATGACAGTACCTGAAGAATAAGCACCGGCTAACTACGTGCCAGCAGCCGCGGTAATACGTAGGGTGCAAGCGTTAATCGGAATTACTGGGCGTAAAGCGTGCGCAGGCGGTT	0	0	0	0	0	0	0	0	174	0	0	0	0	0	0	86
OTU_630	Bacteria	Proteobacteria	Alphaproteobacteria	Rhodobacterales	Rhodobacteraceae	Pseudorhodobacter	NA	TGGGGAATCTTAGACAATGGGGGAAACCCTGATCTAGCCATGCCGCGTGATCGATGAAGGCCTTAGGGTTGTAAAGATCTTTCAGATGGGAAGATAATGACGGTACCATCAGAAGAAGCCCCGGCTAACTCCGTGCCAGCAGCCGCGGTAATACGGAGGGGGCTAGCGTTATTCGGAATTACTGGGCGTAAAGCGCACGTAGGCGGATAAGAAAGTCAGAGGTGAAATCCCAG	0	0	0	0	0	0	0	0	52	180	0	0	0	0	0	0
OTU_631	Bacteria	Actinobacteriota	Actinobacteria	Propionibacteriales	Propionibacteriaceae	NA	NA	TGGGGAATATTGCACAATGGGCGGAAGCCTGATGCAGCAACGCCGCGTGCGGGATGACGGCCTTCGGGTTGTAAACCGCTTTCACCATCGACGAAGCTTTTTGTGACGGTAGGTGGAGAAGAAGCACCGGCTAACTACGTGCCAGCAGCCGCGGTGATACGTAGGGTGCGAGCGTTGTCCGGATTTATTGGGCGTAAAGAGCTCGTAGGCGGTTTATTGCGTCGGAAGTGAAA	0	0	0	0	0	0	0	0	0	0	3	735	0	0	0	0
OTU_632	Bacteria	Firmicutes	Bacilli	Staphylococcales	Staphylococcaceae	Staphylococcus	NA	TAGGGAATCTTCCGCAATGGGCGAAAGCCTGACGGAGCAACGCCGCGTGAGTGATGAAGGTCTTCGGATCGTAAAACTCTGTTGTTAGGGAAGAACAAATTTGTTAGTAACTGAACAAGTCTTGACGGTACCTAACCAGAAAGCCACGGCTAACTACGTGCCAGCAGCCGCGGTAATACGTAGGTGGCAAGCGTTATCCGGAATTATTGGGCGTAAAGCGCGCGTAGGCGGTT	0	0	0	0	0	0	0	0	0	0	0	0	6	999	0	0
OTU_645	Bacteria	Bacteroidota	Bacteroidia	Bacteroidales	SB-5	NA	NA	TGAGGAATATTGGGCAATGGACGCAAGTCTGACCCAGCCATGCCGCGTGCAGGATGACTGCCCTATGGGTTGTAAACTGCTTTTATTTGGGAAGAAACCCCTGCTCGTGAGCAGGGCTGACGGTACCAAAAGAATAAGCATCGGCTAACTCCGTGCCAGCAGCCGCGGTAATACGGAGGATGCAAGCGTTATCCGGATTTATTGGGTTTAAAGGGTGCGCAGGCGGGAAATTA	0	0	0	0	0	0	0	167	0	0	0	0	0	0	0	0
OTU_646	Bacteria	Proteobacteria	Alphaproteobacteria	Sphingomonadales	Sphingomonadaceae	Sphingobium	NA	TAGGGAATATTGGACAATGGGCGAAAGCCTGATCCAGCAATGCCGCGTGAGTGATGAAGGCCTTAGGGTTGTAAAGCTCTTTTACCCGAGATGATAATGACAGTATCGGGAGAATAAGCTCCGGCTAACTCCGTGCCAGCAGCCGCGGTAATACGGAGGGAGCTAGCGTTGTTCGGAATTACTGGGCGTAAAGCGCACGTAGGCGGCGATTTAAGTCAGAGGTGAAAGCCCGG	0	0	0	0	0	0	0	0	0	0	965	0	0	0	0	0
OTU_650	Bacteria	Bacteroidota	Bacteroidia	Flavobacteriales	Crocinitomicaceae	Fluviicola	NA	TGAGGAATATTGGTCAATGGGCGCAAGCCTGAACCAGCCATGCCGCGTGAAGGAAGAAGGATCTATGGTTTGTAAACTTCTTTTATTTAGGAATAAACTCTCGGACGTGTCCGAGCCTGAAGGTACTAAATGAATAAGCACCGGCTAACTCCGTGCCAGCAGCCGCGGTAATACGGAGGGTGCAAGCGTTATCCGGAATCATTGGGTTTAAAGGGTCCGCAGGCGGTCTTATA	0	0	0	0	0	0	0	0	220	0	0	0	0	0	0	0
OTU_652	Bacteria	Proteobacteria	Alphaproteobacteria	Caulobacterales	Hyphomonadaceae	Hirschia	NA	TGGGGAATATTGGACAATGGGCGAAAGCCTGATCCAGCCATGCCGCGTGAGTGAAGAAGGCCTTAGGGTTGTAAAACTCTTTCGCCGGAGAAGATAATGACGGTATCCGGAGAAGAAGCCCCGGCTAACTTCGTGCCAGCAGCCGCGGTAATACGAAGGGGGCTAGCGTTGTTCGGAATTACTGGGCGTAAAGCGCACGTAGGCGGGTTTGTAAGTAGGGGGTGAAATCCCAG	0	0	0	0	0	0	0	0	169	0	0	0	0	0	0	0
OTU_653	Bacteria	Desulfobacterota	Desulfobulbia	Desulfobulbales	Desulfocapsaceae	NA	NA	TGAGGAATATTGCGCAATGGGGGAAACCCTGACGCAGCGACGCCGCGTGGATGATGAAGGCCTTCGGGTCGTAAAATCCTGTCAGATGGAAAGAAGTGTATAGATGTTAATAGCATTTATATTTGACGGTACCATCAAAGGAAGCACCGGCTAACTCCGTGCCAGCAGCCGCGGTAATACGGAGGGTGCAAGCGTTGTTCGGAATTACTGGGCGTAAAGCGCGCGTAGGCGGT	0	0	0	0	0	0	0	239	0	0	0	0	0	0	0	0
OTU_654	Bacteria	Proteobacteria	Gammaproteobacteria	Burkholderiales	Comamonadaceae	Tibeticola	NA	TGGGGAATTTTGGACAATGGGCGCAAGCCTGATCCAGCCATTCCGCGTGCAGGACGAAGGCCTTCGGGTTGTAAACTGCTTTTGTACGGAACGAAAAAGCTCTTAATAATACTAGGAGTCCATGACGGTACCGTAAGAATAAGCACCGGCTAACTACGTGCCAGCAGCCGCGGTAATACGTAGGGTGCAAGCGTTAATCGGAATTACTGGGCGTAAAGCGTGCGCAGGCGGTT	0	0	0	0	0	0	0	0	0	0	549	0	0	0	0	0
OTU_656	Bacteria	Actinobacteriota	Actinobacteria	Micrococcales	Micrococcaceae	Kocuria	NA	TGGGGAATATTGCACAATGGGCGGAAGCCTGATGCAGCGACGCCGCGTGAGGGATGACGGCCTTCGGGTTGTAAACCTCTTTCAGCACGGAAGAAGCGAAAGTGACGGTACGTGCAGAAGAAGCGCCGGCTAACTACGTGCCAGCAGCCGCGGTAATACGTAGGGCGCAAGCGTTGTCCGGAATTATTGGGCGTAAAGAGCTCGTAGGCGGTTTGTCGCGTCTGCTGTGAAAG	0	0	0	0	0	0	0	0	0	109	0	565	0	0	0	0
OTU_661	Bacteria	Proteobacteria	Alphaproteobacteria	Rhizobiales	Beijerinckiaceae	Methylobacterium-Methylorubrum	NA	TGGGGAATATTGGACAATGGGCGCAAGCCTGATCCAGCCATGCCGCGTGAGTGATGAAGGCCTTAGGGTTGTAAAGCTCTTTTGTCCGGGACGATAATGACGGTACCGGAAGAATAAGCCCCGGCTAACTTCGTGCCAGCAGCCGCGGTAATACGAAGGGGGCTAGCGTTGCTCGGAATCACTGGGCGTAAAGGGCGCGTAGGCGGCCATTCAAGTCGGGGGTGAAAGCCTGT	0	0	0	0	0	0	0	0	0	0	12	916	0	0	0	0
OTU_665	Bacteria	Firmicutes	Bacilli	Lactobacillales	Streptococcaceae	Streptococcus	NA	TAGGGAATCTTCGGCAATGGACGGAAGTCTGACCGAGCAACGCCGCGTGAGTGAAGAAGGTTTTCGGATCGTAAAGCTCTGTTGTAAGAGAAGAACGAGTGTGAGAGTGGAAAGTTCACACTGTGACGGTATCTTACCAGAAAGGGACGGCTAACTACGTGCCAGCAGCCGCGGTAATACGTAGGTCCCGAGCGTTGTCCGGATTTATTGGGCGTAAAGCGAGCGCAGGCGGT	0	0	0	0	0	0	0	485	0	0	0	0	0	0	0	0
OTU_667	Bacteria	Actinobacteriota	Actinobacteria	Propionibacteriales	Propionibacteriaceae	NA	NA	TGGGGAATATTGCACAATGGGCGCAAGCCTGATGCAGCAACGCCGCGTGCGGGATGACGGCCTTCGGGTTGTAAACCGCTTTCAGCAGGGACGAAGCTTTTTGTGACGGTACCTGCAGAAGAAGCACCGGCTAACTACGTGCCAGCAGCCGCGGTGATACGTAGGGTGCGAGCGTTGTCCGGATTTATTGGGCGTAAAGGGCTCGTAGGCGGTTGATCGCGTCGGAAGTGGAA	0	52	0	0	0	0	0	185	0	0	0	0	693	0	0	0
OTU_669	Bacteria	Proteobacteria	Gammaproteobacteria	Burkholderiales	Neisseriaceae	NA	NA	TGGGGAATTTTGGACAATGGGGGCAACCCTGATCCAGCCATGCCGCGTGTATGAAGAAGGCCTTAGGGTTGTAAAGTACTTTTGTTAGGGAAGAAAAGTCAGCTGTGAATAATGGCTGATACTGACGGTACCTAAAGAATAAGCACCGGCTAACTACGTGCCAGCAGCCGCGGTAATACGTAGGGTGCGAGCGTTAATCGGAATTATTGGGCGTAAAGCGAGTGTAGACGGTT	0	0	0	927	0	0	0	0	0	0	0	0	0	0	0	0
OTU_672	Bacteria	Proteobacteria	Alphaproteobacteria	Rhizobiales	Rhizobiaceae	Allorhizobium-Neorhizobium-Pararhizobium-Rhizobium	NA	TGGGGAATATTGGACAATGGGCGCAAGCCTGATCCAGCCATGCCGCGTGAGTGATGAAGGCCTTAGGGTTGTAAAGCTCTTTCACCGGAGAAGATAATGACGGTATCCGGAGAAGAAGCCCCGGCTAACTTCGTGCCAGCAGCCGCGGTAATACGAAGGGGGCTAGCGTTGTTCGGAATTACTGGGCGTAAAGCGCACGTAGGCGGATCGATCAGTCAGGGGTGAAATCCCAG	0	0	0	0	0	912	0	0	0	0	0	0	0	0	0	0
OTU_676	Bacteria	Campylobacterota	Campylobacteria	Campylobacterales	Sulfurovaceae	Sulfurovum	NA	TGGGGAATATTGCACAATGGGGGAAACCCTGATGCAGCAACGCCGCGTGGAGGATGACACATTTCGGTGCGTAAACTCCTTTTATATGGGAAGATAATGACGGTACCATATGAATAAGCACCGGCTAACTCCGTGCCAGCAGCCGCGGTAATACGGAGGGTGCAAGCGTTACTCGGAATCACTGGGCGTAAAGCGCGCGCAGGCGGCTATTTAAGTTGGATGTGAAAGCCTAC	810	22	0	0	0	0	0	0	0	0	0	0	0	0	0	0
OTU_677	Bacteria	Actinobacteriota	Actinobacteria	Corynebacteriales	Nocardiaceae	Rhodococcus	NA	TGGGGAATATTGCACAATGGGCGGAAGCCTGATGCAGCGACGCCGCGTGAGGGATGAAGGCCTTCGGGTTGTAAACCTCTTTCAGCAGGGACGAAGCGTGAGTGACGGTACCTGCAGAAGAAGCACCGGCTAACTACGTGCCAGCAGCCGCGGTAATACGTAGGGTGCGAGCGTTGTCCGGAATTACTGGGCGTAAAGAGTTCGTAGGCGGTTTGTCGCGTCGTTTGTGAAAA	0	0	0	0	0	0	0	0	0	0	0	875	0	0	0	0
OTU_679	Bacteria	Proteobacteria	Alphaproteobacteria	Caulobacterales	Caulobacteraceae	Brevundimonas	NA	TGGGGAATCTTGCGCAATGGGCGAAAGCCTGACGCAGCCATGCCGCGTGAATGATGAAGGTCTTAGGATTGTAAAATTCTTTCACCGGGGACGATAATGACGGTACCCGGAGAAGAAGCCCCGGCTAACTTCGTGCCAGCAGCCGCGGTAATACGAAGGGGGCTAGCGTTGCTCGGAATTACTGGGCGTAAAGGGAGCGTAGGCGGACATTTAAGTCAGGGGTGAAATCCCAG	0	0	0	0	0	0	0	0	0	0	0	343	0	0	0	0
OTU_680	Bacteria	Bacteroidota	Bacteroidia	Sphingobacteriales	NS11-12 marine group	NA	NA	TAGGGAATATTGGTCAATGGACGCAAGTCTGAACCAGCCATGCCGCGTGAAGGATGAAGGCCCTATGGGTCGTAAACTTCTTTTATTAGGGAAGAAAAAATGGGATGCGTCCTATACTGACGGTACTTAATGAATAAGGATCGGCTAACTTCGTGCCAGCAGCCGCGGTAAGACGAAGGATCCAAGCGTTGTCCGGATTTACTGGGTTTAAAGGGTGCGTAGGCGGAAAATTA	0	0	0	0	0	0	0	0	110	0	0	0	0	0	0	0
OTU_683	Bacteria	Acidobacteriota	Thermoanaerobaculia	Thermoanaerobaculales	Thermoanaerobaculaceae	Subgroup 10	NA	TGGGGAATATTGGACAATGGGCGAAAGCCTGATCCAGCAACGCCGCGTGGAGGACGAAGGCTTTCGGGTCGTAAACTCCTGTCAGGTGGGAAGAAGATCTATCGATGAATAAGCGGTAGGTTTGACGGTACCACCAGAGGAAGCCCCGGCTAACTCCGTGCCAGCAGCCGCGGTAATACGGAGGGGGCGAGCGTTATTCGGAATTACTGGGCGTAAAGGGCGTGTAGGCGGCA	0	0	3	0	0	0	0	593	0	0	0	0	0	0	0	0
OTU_685	Bacteria	Actinobacteriota	Thermoleophilia	Solirubrobacterales	NA	NA	NA	TGGGGAATCTTGCACAATGGGCGACAGCCTGATGCAGCAATGCCGCGTGAGGGAAGACGGCCTTCGGGTTGTAAACCTCTTTCAGTTGGGAAGAAGGGTGGACGGTTAATAGCCGGCTCACTTGACGGTACCTTCAGAAGAAGCTCCGGCTAACTACGTGCCAGCAGCCGCGGTAATACGTAGGGAGCAAGCGTTGTCCGGAATCATTGGGCGTAAAGCGCGTGTAGGCGGTT	0	0	0	0	0	0	0	0	0	898	0	0	0	0	0	0
OTU_686	Bacteria	Proteobacteria	Gammaproteobacteria	Burkholderiales	Comamonadaceae	Limnohabitans	NA	CGGTAATACGTAGGGTGCAAGCGTTAATCGGAATTACTGGGCGTAAAGCGTGCGCAGGCGGTTATATAAGACAGATGTGAAATCCCCGGGCTCAACCTGGGAACTGCATTTGTGACTGTATAGCTAGAGTACGGTAGAGGGGGATGGAATTCCGCGTGTAGCAGTGAAATGCGTAGATATGCGGAGGAACACCGATGGCGAAGGCAATCCCCTGGACCTGTACTGACGCTCAT	0	0	0	0	0	0	0	0	158	0	0	0	0	0	0	0
OTU_688	Bacteria	Firmicutes	Bacilli	Lactobacillales	Lactobacillaceae	Lactobacillus	NA	TAGGGAATCTTCCACAATGGACGCAAGTCTGATGGAGCAACGCCGCGTGAGTGAAGAAGGTTTTCGGATCGTAAAGCTCTGTTGTTGGTGAAGAAGGATAGAGGTAGTAACTGGCCTTTATTTGACGGTAATCAACCAGAAAGTCACGGCTAACTACGTGCCAGCAGCCGCGGTAATACGTAGGTGGCAAGCGTTGTCCGGATTTATTGGGCGTAAAGCGAGCGCAGGCGGAT	0	0	0	0	0	0	0	110	29	0	0	0	0	0	0	0
OTU_690	Bacteria	Patescibacteria	Saccharimonadia	Saccharimonadales	NA	NA	NA	TAGGGAATTTTCCACAATGGACTAAAGTCTGATGGAGCAACGCCGCGTGCAGGATGACAGCCTTCGGGTCGTAAACTGCTTTTATGAGTGAAGATTATGACAGTAACTCAAGAATAAGGGACGGCTAACTACGTGCCAGCAGCCGCGGTCATACGTAGGTCCCAAGCATTATCCGGAATTACTGGGCGTAAAGAGTTGCGTAGGTGGTTTACTAAGCAGAACATGAAATCGTA	0	0	0	0	0	0	0	0	17	0	0	501	0	0	0	0
OTU_691	Bacteria	Proteobacteria	Gammaproteobacteria	Pseudomonadales	Moraxellaceae	Acinetobacter	NA	TGGGGAATATTGGACAATGGGGGGAACCCTGATCCAGCCATGCCGCGTGTGTGAAGAAGGCCTTATGGTTGTAAAGCACTTTAAGCGAGGAGGAGGCTCTTTTGGTTAATACCCAAGATGAGTGGACGTTACTCGCAGAATAAGCACCGGCTAACTCTGTGCCAGCAGCCGCGGTAATACAGAGGGTGCGAGCGTTAATCGGATTTACTGGGCGTAAAGCGTGCGTAGGCGGC	0	10	0	0	0	0	0	0	0	0	0	878	0	0	0	0
OTU_694	Bacteria	Actinobacteriota	Thermoleophilia	Gaiellales	NA	NA	NA	TGGGGAATCTTGCGCAATGGGCGAAAGCCTGACGCAGCAACGCCGCGTGAGCGAAGACGGCCTTCGGGTTGTAAAGCTCTGTCAGGAGGGACGAAGCCACTCAGGTGAATAGCCGAGAGGGTGACGGTACCTCCAGAGGAAGCCCCGGCTAACTACGTGCCAGCAGCCGCGGTAATACGTAGGGGGCAAGCGTTGTCCGGAATCATTGGGCGTAAAGCGCGTGTAGGCGGCCA	0	0	0	0	0	0	0	366	0	0	0	0	0	0	0	0
OTU_697	Bacteria	Bacteroidota	Bacteroidia	Flavobacteriales	Flavobacteriaceae	Flavirhabdus	NA	TGAGGAATATTGGACAATGGAGGCAACTCTGATCCAGCCATGCCGCGTGCAGGAAGACTGCCCTATGGGTTGTAAACTGCTTTTATACAGGAAGAAACCGCTCTACGTGTAGAGCCTTGACGGTACTGTAAGAATAAGGATCGGCTAACTCCGTGCCAGCAGCCGCGGTAATACGGAGGATCCAAGCGTTATCCGGAATCATTGGGTTTAAAGGGTCCGTAGGTGGATAATTA	0	77	0	0	0	0	0	0	0	0	0	0	42	0	0	0
OTU_699	Bacteria	Proteobacteria	Gammaproteobacteria	Burkholderiales	Comamonadaceae	NA	NA	TGGGGAATTTTGGACAATGGGCGCAAGCCTGATCCAGCCATTCCGCGTGCAGGATGAAGGCCTTCGGGTTGTAAACTGCTTTTGTACGGAACGAAACGGTTCTCTCTAATACAGGGGGCTAATGACGGTACCGTAAGAATAAGCACCGGCTAACTACGTGCCAGCAGCCGCGGTAATACGTAGGGTGCAAGCGTTAATCGGAATTACTGGGCGTAAAGCGTGCGCAGGCGGTT	0	0	0	0	0	0	0	0	163	0	0	0	0	0	0	0
OTU_702	Bacteria	Proteobacteria	Gammaproteobacteria	Thiotrichales	Thiotrichaceae	NA	NA	TGGGGAATATTGGACAATGGGCGCAAGCCTGATCCAGCAATGCCGCGTGTGTGAAGAAGGCCTTAGGGTTGTAAAGCACTTTCAATTGTGAAGAAGGGGTTAAGGTTAATAGCCTTGACTCTTGACGTTAACTTTAGAAGAAGCACCGGCTAACTCTGTGCCAGCAGCCGCGGTAATACAGAGGGTGCAAGCGTTAATCGGAATTACTGGGCGTAAAGCGCGCGTAGGCGGTT	314	0	0	0	0	0	0	0	0	0	0	0	0	0	0	0
OTU_703	Bacteria	Actinobacteriota	Actinobacteria	Corynebacteriales	Corynebacteriaceae	Corynebacterium	kroppenstedtii	TGGGGAATATTGCACAATGGGCGCAAGCCTGATGCAGCGACGCCGCGTGGGGGATGACGGCCTTCGGGTTGTAAACTCCTTTCAGCCATGACGAAGCCTCTTTTGGGGTGACGGTAGTGGTAGAAGAAGCACCGGCTAACTACGTGCCAGCAGCCGCGGTAATACGTAGGGTGCGAGCGTTGTCCGGAATTACTGGGCGTAAAGAGCTCGTAGGTGGTCTGTCGCGTCATTTG	0	0	0	0	0	0	0	0	0	0	0	0	0	874	0	0
OTU_709	Bacteria	Actinobacteriota	Actinobacteria	Frankiales	Sporichthyaceae	hgcI clade	NA	TGGGGAATATTGGGCAATGGAGGGAACTCTGACCCAGCGACGCCGCGTGCGGGATGAAGGCCTTCGGGTTGTAAACCGCTTTCAGCAGGGAATAAGCGCAAGTGAAGGTACCTGCAGAAGAAGCACCGGCTAACTATGTGCCAGCAGCCGCGGTAATACATAGGGTGCAAGCGTTGTCCGGAATTATTGGGCGTAAAGAGCTCGTAGGTGGTTAGTTACGTCGGATGTGAAAA	0	0	0	0	0	0	0	0	116	0	0	0	0	0	0	0
OTU_716	Bacteria	Bacteroidota	Bacteroidia	Bacteroidales	Bacteroidetes BD2-2	NA	NA	TGAGGAATATTGGTCAATGGGGGCAACCCTGAACCAGCCATGCCGCGTGGAGGAAGACGGCCCTATGGGTTGTAAACTCCTTTTGTACGGGAATAATAGCACCTACGTGTAGGTGTATGAAGGTACTGTACGAATAAGCATCGGCTAACTCCGTGCCAGCAGCCGCGGTAATACGGAGGATGCAGGCGTTATCCGGATTTATTAGGTTTAAAGGGTGCGCAGGCGGCCCGTTA	0	0	0	0	0	0	0	0	0	0	813	0	0	0	0	0
OTU_718	Bacteria	Firmicutes	Bacilli	Bacillales	Bacillaceae	NA	NA	TAGGGAATCATCCGCAATGGACGAAAGTCTGACGGTGCAACGCCGCGTGAGTGATGAAGGATTTCGGTTCGTAAAGCTCTGTTGTTAGGGAAGAACAAGTGCCGTTCGAATAGGTCGGCATCTTGACGGTACCTAACCAGAAAGCCACGGCTAACTACGTGCCAGCAGCCGCGGTAATACGTAGGTGGCAAGCGTTGTCCCGAATTATTGGGCGTAAAGCGCGCGCAGGCGGT	0	0	0	0	0	0	0	0	0	0	0	0	118	19	0	0
OTU_726	Bacteria	Proteobacteria	Gammaproteobacteria	Burkholderiales	Comamonadaceae	Sphaerotilus	montanus	TGGGGAATTTTGGACAATGGGCGAAAGCCTGATCCAGCCATACCGCGTGCGGGAAGAAGGCCTTCGGGTTGTAAACCGCTTTTGTCAGGGAAGAAATACTCCGGGCTAATACCCTGGGGTGATGACGGTACCTGAAGAATAAGCACCGGCTAACTACGTGCCAGCAGCCGCGGTAATACGTAGGGTGCAAGCGTTAATCGGAATTACTGGGCGTAAAGCGTGCGCAGGCGGTT	0	0	0	0	0	0	0	0	354	0	0	0	0	0	0	0
OTU_730	Bacteria	Proteobacteria	Gammaproteobacteria	Enterobacterales	Shewanellaceae	Shewanella	frigidimarina	TGGGGAATATTGCACAATGGGGGAAACCCTGATGCAGCCATGCCGCGTGTGTGAAGAAGGCCTTCGGGTTGTAAAGCACTTTCAGTAGGGAGGAAAGGTAGCGTGTTAATAGCCCGTTACTGTGACGTTACCTACAGAAGAAGGACCGGCTAACTCCGTGCCAGCAGCCGCGGTAATACGGAGGGTCCGAGCGTTAATCGGAATTACTGGGCGTAAAGCGTGCGCAGGCGGTT	0	0	0	0	0	0	0	0	0	0	803	0	0	0	0	0
OTU_735	Bacteria	Proteobacteria	Gammaproteobacteria	Pseudomonadales	Pseudomonadaceae	Pseudomonas	NA	TGGGGAATATTGGACAATGGGCGAAAGCCTGATCCAGCCATGTCGCGTGTGTGAAGAAGGTCTTCGGATTGTAAAGCACTTTAAGTTGGGAGGAAGGGCAGTAAGTTAATACCTTGCTGTTTTGACGTTACCGACAGAATAAGCACCGGCTAACTTCGTGCCAGCAGCCGCGGTAATACGAAGGGTGCAAGCGTTAATCGGAATTACTGGGCGTAAAGCGCGCGTAGGTGGTT	0	0	0	0	0	0	0	178	0	0	0	0	0	0	0	0
OTU_738	Bacteria	Proteobacteria	Gammaproteobacteria	Burkholderiales	Comamonadaceae	Caenimonas	NA	TGGGGAATTTTGGACAATGGGCGAAAGCCTGATCCAGCCATTCCGCGTGCAGGATGAAGGCCTTCGGGTTGTAAACTGCTTTTGGACGGAACGAAAAGCCGCTTTCTAATACAGAGCGGTCATGACGGTACCGTCAGAATAAGCACCGGCTAACTACGTGCCAGCAGCCGCGGTAATACGTAGGGTGCAAGCGTTAATCGGAATTACTGGGCGTAAAGCGTGCGCAGGCGGTT	0	0	0	0	0	0	0	0	0	0	0	812	0	0	0	0
OTU_745	Bacteria	Proteobacteria	Gammaproteobacteria	Burkholderiales	Burkholderiaceae	Limnobacter	thiooxidans	TGGGGAATTTTGGACAATGGGGGAAACCCTGATCCAGCAATGCCGCGTGTGCGAAGAAGGCCTTCGGGTTGTAAAGCACTTTTGTCAGGGAAGAAATCCTTTGGGCTAATACCCTAGGGGGATGACGGTACCTGAAGAATAAGCACCGGCTAACTACGTGCCAGCAGCCGCGGTAATACGTAGGGTGCAAGCGTTAATCGGAATTACTGGGCGTAAAGCGTGCGCAGGCGGTT	0	0	0	0	0	0	0	0	135	0	0	0	0	0	0	0
OTU_748	Bacteria	Proteobacteria	Alphaproteobacteria	Rhizobiales	Rhizobiaceae	Allorhizobium-Neorhizobium-Pararhizobium-Rhizobium	NA	TGGGGAATATTGGACAATGGGCGCAAGCCTGATCCAGCCATGCCGCGTGAGTGATGAAGGTCTTAGGATTGTAAAGCTCTTTCACCGATGAAGATAATGACGGTAGTCGGAGAAGAAGCCCCGGCTAACTTCGTGCCAGCAGCCGCGGTAATACGAAGGGGGCTAGCGTTGTTCGGAATTACTGGGCGTAAAGCGCACGTAGGCGGATATTTAAGTCAGGGGTGAAATCCCGC	0	0	0	0	0	0	0	0	48	0	0	0	13	0	0	198
OTU_754	Bacteria	Proteobacteria	Gammaproteobacteria	Burkholderiales	Comamonadaceae	NA	NA	TGGGGAATTTTGGACAATGGGCGCAAGCCTGATCCAGCCATTCCGCGTGCAGGATGAAGGCCTTCGGGTTGTAAACTGCTTTTGTACGGAACGAAACGGTGATCTCTAATACAGGTTGCTAATGACGGTACCGTAAGAATAAGCACCGGCTAACTACGTGCCAGCAGCCGCGGTAATACGTAGGGTGCAAGCGTTAATCGGAATTACTGGGCGTAAAGCGTGCGCAGGCGGTT	0	0	0	0	0	0	0	0	116	0	0	0	0	0	0	0
OTU_755	Bacteria	Proteobacteria	Alphaproteobacteria	Sphingomonadales	Sphingomonadaceae	NA	NA	TGGGGAATATTGGACAATGGGCGAAAGCCTGATCCAGCAATGCCGCGTGAGTGATGAAGGCCTTAGGGTTGTAAAGCTCTTTTACCAGGGATGATAATGACAGTACCTGGAGAATAAGCTCCGGCTAACTCCGTGCCAGCAGCCGCGGTAATACGGAGGGAGCTAGCGTTGTTCGGAATTACTGGGCGTAAAGCGTACGTAGGCGGTTATTCAAGTCAGGGGTGAAAGCCTGG	0	0	0	0	0	0	0	0	182	0	0	0	0	0	0	0
OTU_760	Bacteria	Proteobacteria	Gammaproteobacteria	Burkholderiales	Rhodocyclaceae	Azospira	oryzae	TGGGGAATTTTGGACAATGGGGGCAACCCTGATCCAGCCATGCCGCGTGAGTGAAGAAGGCCTTCGGGTTGTAAAGCTCTTTCGGCGGGGAAGAAATGGCAACGGCTAATATCCGTTGTTGATGACGGTACCCGCATAAGAAGCACCGGCTAACTACGTGCCAGCAGCCGCGGTAATACGTAGGGTGCGAGCGTTAATCGGAATTACTGGGCGTAAAGCGTGCGCAGGCGGTT	0	0	0	4	767	0	0	0	0	0	0	0	0	0	0	0
OTU_763	Bacteria	Planctomycetota	OM190	NA	NA	NA	NA	TCGAGAATCTTCTGCAATGGGCGAAAGCCTGACAGAGCGACGCCGCGTGGAGGATGAAGGCCCTCGGGTCGTAAACTCCTGTCACATGTTAAGAAAGGTGCGGGTTCACTCGCACTCTGACAAAGGCATGAGAGGAAGTCACGGCTAACTTCGTGCCAGCAGCCGCGGTAAGACGAAGGTGGCTAGCGTTATTCGGATTTACTGGGCATAAAGCGCACGTAGGCGGCCTTGTA	0	0	2	0	0	0	766	0	0	0	0	0	0	0	0	0
OTU_764	Bacteria	Bacteroidota	Bacteroidia	Flavobacteriales	Flavobacteriaceae	Flavobacterium	NA	TGAGGAATATTGGTCAATGGAGGCAACTCTGAACCAGCCATGCCGCGTGCAGGATGACGGTCCTATGGATTGTAAACTGCTTTTGTACGGGAAGAAAAAGAGCTACGTGTAGTTTATTGACGGTACCGTAAGAATAAGGATCGGCTAACTCCGTGCCAGCAGCCGCGGTAATACGGAGGATCCGAGCGTTATCCGGAATCATTGGGTTTAAAGGGTCCGTAGGCGGCCTTATA	0	0	0	0	0	0	0	767	0	0	0	0	0	0	0	0
OTU_765	Bacteria	Acidobacteriota	Vicinamibacteria	Subgroup 9	NA	NA	NA	TGGGGAATTTTTGTCAATGGGGGAAACCCTGAACAAGCAACGCCGCGTGGAGGATGAAGGCCTTCGGGTCGTAAACTCCTGTCAGAGGGGACGAATGTGCCTGGGGTTAATACCCTCAAGTATTGACGGTACCCTACGAGGAAGCCCCGGCTAACTCCGTGCCAGCAGCCGCGGTAATACGGGGGGGGCAAGCGTTGTTCGGAATTACTGGGCGTAAAGGGCGCGTAGGCTGC	0	0	0	0	0	0	0	160	0	0	0	0	0	0	0	0
OTU_766	Bacteria	Firmicutes	Bacilli	Bacillales	Bacillaceae	Bacillus	NA	TAGGGAATCTTCCACAATGGACGAAAGTCTGATGGAGCAACGCCGCGTGAGCGATGAAGGCCTTCGGGTCGTAAAGCTCTGTTGTTAGGGAAGAACAAGTGCGAGAGTAACTGCTCGCACCTTGACGGTACCTAACCAGAAAGCCACGGCTAACTACGTGCCAGCAGCCGCGGTAATACGTAGGTGGCAAGCGTTGTCCGGAATTATTGGGCGTAAAGCGCGCGCAGGCGGTT	0	0	0	0	0	0	737	0	0	0	0	0	0	0	0	0
OTU_767	Bacteria	Proteobacteria	Alphaproteobacteria	Rhodobacterales	Rhodobacteraceae	Paenirhodobacter	NA	TGGGGAATCTTAGACAATGGGGGAAACCCTGATCTAGCCATGCCGCGTGAGCGATGAAGGCCTTATGGTTGTAAAGCTCTTTCAGCTGGGAAGATAATGACGGTACCAGCAGAAGAAGCCCCGGCTAACTCCGTGCCAGCAGCCGCGGTAATACGGAGGGGGCTAGCGTTGTTCGGAATTACTGGGCGTAAAGCGCACGTAGGCGGACCAGAAAGTTGGGGGTGAAATCCCGG	0	0	0	0	0	0	0	0	0	0	0	0	0	0	761	0
OTU_768	Bacteria	Bacteroidota	Bacteroidia	Flavobacteriales	NS9 marine group	NA	NA	TGAGGAATATTGCGCAATGGACGAAAGTCTGACGCAGCCATGCCGCGTGCAGGATGACGGCCCTATGGGTTGTAAACTGCTTTTGTATGGGAATAAACCCTTCTACGTGTAGAAGGCTGAAGGTACCATAAGAATAAGCACCGGCTAACTCCGTGCCAGCAGCCGCGGTAATACGGAGGGTGCAAGCGTTATCCGGATTTATTGGGTTTAAAGGGTCCGTAGGCGGGCCGATA	0	0	0	0	0	0	0	0	103	0	0	0	0	0	0	0
OTU_780	Bacteria	Proteobacteria	Gammaproteobacteria	Burkholderiales	Comamonadaceae	NA	NA	TGGGGAATTTTGGACAATGGACGCAAGTCTGATCCAGCCATTCCGCGTGCAGGATGAAGGCCTTCGGGTTGTAAACTGCTTTTGTACGGAACGAAAAGGCGACCTCTAATACGGGTTGTTGATGACGGTACCGTAAGAATAAGCACCGGCTAACTACGTGCCAGCAGCCGCGGTAATACGTAGGGTGCAAGCGTTAATCGGAATTACTGGGCGTAAAGCGTGCGCAGGCGGTT	0	0	0	0	0	0	0	0	0	0	0	627	0	0	0	0
OTU_784	Bacteria	Proteobacteria	Gammaproteobacteria	Burkholderiales	Burkholderiaceae	Lautropia	NA	TGGGGAATTTTGGACAATGGGGGAAACCCTGATCCAGCAATGCCGCGTGTGTGACGAAGGCCTTCGGGTTGTAAAGCACTTTTGGCGGGAACGAAACGGCGATTGTTAATACCGATTGCTAATGACGGTACCCGCAGAATAAGCACCGGCTAACTACGTGCCAGCAGCCGCGGTAATACGTAGGGTGCAAGCGTTAATCGGAATTACTGGGCGTAAAGCGTGCGCAGGCGGTT	0	0	0	0	0	0	0	0	182	0	0	0	0	0	0	0
OTU_786	Bacteria	Proteobacteria	Alphaproteobacteria	Rhodobacterales	Rhodobacteraceae	NA	NA	TGGGGAATCTTAGACAATGGGCGCAAGCCTGATCTAGCCATGCCGCGTGTGTGATGAAGGCCTTAGGGTCGTAAAGCACTTTCGCCAGAGATGATAATGACAGTATCTGGTAAAGAAACCCCGGCTAACTCCGTGCCAGCAGCCGCGGTAATACGGAGGGGGTTAGCGTTGTTCGGAATTACTGGGCGTAAAGCGCACGTAGGCGGATCAGAAAGTAAGGGGTGAAATCCCAG	85	71	0	0	0	0	0	0	0	0	66	0	50	0	61	0
OTU_791	Bacteria	Actinobacteriota	Actinobacteria	Micrococcales	Micrococcaceae	Kocuria	NA	TGGGGAATATTGCACAATGGGCGAAAGCCTGATGCAGCGACGCCGCGTGAGGGATGACGGCCTTCGGGTTGTAAACCTCTTTCAGCAGGGAAGAAGCCACAAGTGACGGTACCTGCAGAAGAAGCGCCGGCTAACTACGTGCCAGCAGCCGCGGTAATACGTAGGGCGCAAGCGTTGTCCGGAATTATTGGGCGTAAAGAGCTCGTAGGCGGTTTGTCGCGTCTGCTGTGAAA	0	0	0	0	0	0	0	0	0	383	0	237	0	0	0	0
OTU_796	Bacteria	Proteobacteria	Gammaproteobacteria	Gammaproteobacteria Incertae Sedis	Unknown Family	NA	NA	TGGGGAATATTGCACAATGGGCGCAAGCCTGATGCAGCAATGCCGCGTGTGTGAAGAAGGCCTGCGGGTTGTAAAGCACTTTTATTAGGAAAGAAAAACCCGGAGTTAATACCTCCGGACTTGACGGTACCTAAAGAATAAGCACCGGCTAACTCAGTGCCAGCAGCCGCGGTAATACTGAGGGTGCAAGCGTTAATCGGAATTACTGGGCGTAAAGCGAGTGTAGGCGGCTA	0	0	22	0	0	0	0	322	0	0	0	0	0	0	0	0
OTU_800	Bacteria	Firmicutes	Bacilli	Thermoactinomycetales	Thermoactinomycetaceae	Thermoflavimicrobium	NA	TAGGGAATTTTCCGCAATGGGCGAAAGCCTGACGGAGCAACGCCGCGTGAGTGAAGACGGCCTTCGGGTTGTAAAACTCTGTTCTTGGGGAAGAAAAAAATGACGGTACCCAAGGAGAAAGCCCCGGCTAACTACGTGCCAGCAGCCGCGGTAATACGTAGGGGGCGAGCGTTATCCGGATTTATTGGGCGTAAAGCGCGCGCAGGCGGTCAGGTAAGTCGGATGTGAAAGGC	0	0	0	0	0	0	0	711	0	0	0	0	0	0	0	0
OTU_802	Bacteria	Firmicutes	Clostridia	Clostridiales	Clostridiaceae	Clostridium sensu stricto 13	NA	TGGGGAATATTGCGCAATGGGGGAAACCCTGACGCAGCAACGCCGCGTGAATGAAGAAGGCCTTAGGGTTGTAAAGTTCTGTTTTCTGGGACGATAATGACGGTACCAGAGGAGGAAGCCACGGCTAACTACGTGCCAGCAGCCGCGGTAATACGTAGGTGGCAAGCGTTGTCCGGATTTACTGGGCGTAAAGGATGCGTAGGCGGATGTTTAAGTGAGATGTGAAATACCCG	0	53	381	0	0	0	0	0	0	0	0	0	0	0	0	0
OTU_805	Bacteria	Proteobacteria	Alphaproteobacteria	Rhizobiales	Beijerinckiaceae	Bosea	massiliensis	TGGGGAATATTGGACAATGGGCGCAAGCCTGATCCAGCCATGCCGCGTGTGTGATGAAGGCCTTAGGGTTGTAAAGCACTTTTGTCCGGGAAGATAATGACTGTACCGGAAGAATAAGCCCCGGCTAACTTCGTGCCAGCAGCCGCGGTAATACGAAGGGGGCTAGCGTTGCTCGGAATCACTGGGCGTAAAGGGCGCGTAGGCGGACTCTTAAGTCGGGGGTGAAAGCCCAG	0	0	0	0	0	0	0	0	213	0	0	0	0	0	0	0
OTU_809	Bacteria	Bacteroidota	Bacteroidia	Flavobacteriales	Weeksellaceae	Chryseobacterium	NA	TGAGGAATATTGGACAATGGGTTAGCGCCTGATCCAGCCATCCCGCGTGAAGGACGACGGCCCTATGGGTTGTAAACTTCTTTTGTATAGGGATAAACCTACTCTCGTGAGAGTAGCTGAAGGTACTATACAAATAAGCACCGGCTAACTCCGTGCCAGCAGCCGCGGTAATACGGAGGGTGCAAGCGTTATCCGGATTTATTGGGTTTAAAGGGTCCGTAGGCGGATCTGTA	0	0	15	0	0	0	0	312	0	118	0	0	0	0	0	0
OTU_811	Bacteria	Proteobacteria	Gammaproteobacteria	Burkholderiales	Comamonadaceae	Rhodoferax	NA	TGGGGAATTTTGGACAATGGGCGCAAGCCTGATCCAGCAATGCCGCGTGCAGGATGAAGGCCTTCGGGTTGTAAACTGCTTTTGTACGGAACGAAACGGCGAGCCCTAATACGGTTTGCTAATGACGGTACCGTAAGAATAAGCACCGGCTAACTACGTGCCAGCAGCCGCGGTAATACGTAGGGTGCGAGCGTTAATCGGAATTACTGGGCGTAAAGCGTGCGCAGGCGGTT	0	0	0	0	0	0	0	0	137	0	0	0	0	0	0	0
OTU_819	Bacteria	Actinobacteriota	Actinobacteria	Propionibacteriales	Nocardioidaceae	Marmoricola	NA	TGGGGAATATTGGACAATGGGCGAAAGCCTGATCCAGCAACGCCGCGTGAGGGATGACGGCCTTCGGGTTGTAAACCTCTTTCAGCGCAGACGAAGCGAAAGTGACGGTATGCGCAGAAGAAGCACCGGCCAACTACGTGCCAGCAGCCGCGGTAATACGTAGGGTGCGAGCGTTGTCCGGAATTATTGGGCGTAAAGGGCTCGTAGGCGGTCTGTTGCGTCAGGAGTGAAAA	0	0	0	0	0	0	0	617	0	0	0	0	0	0	0	0
OTU_820	Bacteria	Actinobacteriota	Actinobacteria	Corynebacteriales	Nocardiaceae	Rhodococcus	NA	TGGGGAATATTGCACAATGGGCGAAAGCCTGATGCAGCGACGCCGCGTGAGGGATGACGGCCTTCGGGTTGTAAACCTCTTTCAGCAGGGACGAAGCGCAAGTGACGGTACCTGCAGAAGAAGCACCGGCTAACTACGTGCCAGCAGCCGCGGTAATACGTAGGGTGCAAGCGTTGTCCGGAATTACTGGGCGTAAAGAGTTCGTAGGCGGTTTGTCGCGTCGTTTGTGAAAA	0	0	0	0	0	0	0	316	4	0	0	0	43	0	0	0
OTU_821	Bacteria	Proteobacteria	Gammaproteobacteria	Burkholderiales	Methylophilaceae	Methylotenera	NA	TGGGGAATTTTGGACAATGGGCGCAAGCCTGATCCAGCCATTCCGCGTGAGTGAAGAAGGCCTTCGGGTTGTAAAGCTCTTTCGCAAGGGAAGAAACGTTACGAGCGAATAACTCGTGATAATGACGGTACCTTGATAAGAAGCACCGGCTAACTACGTGCCAGCAGCCGCGGTAATACGTAGGGTGCGAGCGTTAATCGGAATTACTGGGCGTAAAGCGTGCGCAGGCGGTT	0	0	0	0	0	0	0	0	104	0	0	0	0	0	0	0
OTU_822	Bacteria	Verrucomicrobiota	Verrucomicrobiae	Methylacidiphilales	Methylacidiphilaceae	NA	NA	TCGAGGATTTTTCTCAATGGGGGCAACCCTGAAGGAGCGACGCCGCGTGGAGGATGAAGGGCTTCGGCTCGTAAACTCCTGTCACCGACGAACAAGACATCCGGATTAATAAATCGGATGTTTGATGGTAGTCGGAGAGGAAGGGGCGGCTAACTCTGTGCCAGCAGCCGCGGTGATACAGAGGCCCCAAGCGTTGTTCGGATTTACTGGGCGTAAAGGGTGTGTAGGGGGTT	0	0	0	0	0	0	0	0	182	0	0	0	0	0	0	0
OTU_827	Bacteria	Firmicutes	Bacilli	Staphylococcales	Staphylococcaceae	Staphylococcus	NA	TAGGGAATCTTCCGCAATGGGCGAAAGCCTGACGGAGCAACGCCGCGTGAGTGATGAAGGGTTTCGGCTCGTAAAACTCTGTTATTAGGGAAGAACAAATGTGTAAGTAACTGTGCACGTCTTGACGGTACCTAATCAGAAAGCCACGGCTAACTACGTGCCAGCAGCCGCGGTAATACGTAGGTGGCAAGCGTTATCCGGAATTATTGGGCGTAAAGCGCGCGTAGGCGGTT	0	0	0	0	0	0	0	0	0	560	0	0	0	0	0	0
OTU_837	Bacteria	Actinobacteriota	Acidimicrobiia	Actinomarinales	NA	NA	NA	CAGGGAATTTTGCGCAATGGGCGAAAGCCTGACGCAGCAACGCCGCGTGGGGGATGAAGGCCTTCGGGTTGTAAACCCCTTTTAGGAGGGACGAAATTGACGGTACCTCCAGAAAAAGCCCCGGCCAACTACGTGCCAGCAGCCGCGGTAATACGTAGGGGGCGAGCGTTGTCCGGAATTATTGGGCGTAAAGAGCTCGTAGGCGGCTTAGTAAGTCGGCGGTGAAATACCGA	0	0	0	0	0	0	0	668	0	0	0	0	0	0	0	0
OTU_838	Bacteria	Bacteroidota	Bacteroidia	Sphingobacteriales	env.OPS 17	NA	NA	TAAGGAATATTGGTCAATGGAGGCAACTCTGAACCAGCCATGCCGCGTGCAGGATGACGGCCCTATGGGTTGTAAACTGCTTTTGTACCAGAGAAAACCCGAGTACGTGTACTCGGTTGATAGTATGGTAAGAATAAGCATCGGCTAACTTCGTGCCAGCAGCCGCGGTAAGACGAAGGATGCAAGCGTTATCCGGATTCATTGGGTTTAAAGGGTGCGTAGGCGGACCTGTA	0	0	0	0	0	0	0	0	137	0	0	0	0	0	0	0
OTU_843	Bacteria	Actinobacteriota	Actinobacteria	Actinomycetales	Actinomycetaceae	Actinomyces	NA	TGGGGAATATTGCACAATGGGCGCAAGCCTGATGCAGCGACGCCGCGTGAGGGATGGAGGCCTTCGGGTTGTAAACCTCTTTCGCCAGTGAAGCAGGCCTGTCCCTTGTGGGTGGGTTGACGGTAGCTGGATAAGAAGCGCCGGCTAACTACGTGCCAGCAGCCGCGGTAATACGTAGGGCGCGAGCGTTGTCCGGAATTATTGGGCGTAAAGAGCTCGTAGGCGGCTGGTCG	0	0	0	0	0	0	0	0	0	0	0	0	660	0	0	0
OTU_853	Bacteria	Acidobacteriota	Blastocatellia	Blastocatellales	Blastocatellaceae	Stenotrophobacter	NA	TCGGGAATTTTGGGCAATGGGCGAAAGCCTGACCCAGCAACGCCGCGTGAGGGATGAAGTATTTCGGTATGTAAACCTCGAAAGAATGGGAAGAATAAATGACGGTACCATTTATAAGCTCCGGCTAACTACGTGCCAGCAGCCGCGGTAATACGTAGGGAGCAAGCGTTGTTCGGATTTACTGGGCGTAAAGGGCGCGTAGGCGGCGCGGTAAGTCACTTGTGAAATCTCTG	0	0	0	0	0	0	0	0	0	617	0	0	0	0	0	0
OTU_854	Bacteria	Armatimonadota	Fimbriimonadia	Fimbriimonadales	Fimbriimonadaceae	NA	NA	TTGGGAATCTTGCACAATGGGGGAAACCCTGATGCAGCGACGCCGCGTGGACGATGAAGGCCTTAGGGTTGTAAAGTCCTTTTTTGGGGAAAGACTTAGGACGGTACCCCAAGAATAAGCTCCGGCTAACTACGTGCCAGCAGCCGCGGTAAGACGTAGGGAGCAAGCGTTGTCCGGATTTACTGGGCGTAAAGAGCGCGTAGGCGGCTCGTTAAGTGTGAAGTGAAATCTCC	0	0	0	0	0	0	0	0	127	0	0	0	2	0	0	0
OTU_856	Bacteria	Verrucomicrobiota	Verrucomicrobiae	Verrucomicrobiales	Rubritaleaceae	Luteolibacter	NA	TCGAGAATAATTCACAATGGGGGAAACCCTGATGGTGCAACGCCGCGTGGAGGATGAAGGTCTTCGGATTGTAAACTCCTGTCATCGGGGAGTAAGACCTGGAGGTGAATAGCCTACAGGGTTGATAGTACCCGAAGAGGAAGGGACGGCTAACTTCGTGCCAGCAGCCGCGGTAATACGAAGGTCCCAAGCGTTGTTCGGAATCACTGGGCGTAAAGGGAGCGTAGGCGGCG	0	0	0	0	0	0	0	0	115	0	0	0	0	0	0	0
OTU_860	Bacteria	Proteobacteria	Gammaproteobacteria	Burkholderiales	Rhodocyclaceae	Dechloromonas	NA	TGGGGAATTTTGGACAATGGGGGCAACCCTGATCCAGCCATGCCGCGTGAGTGAAGAAGGCCTTCGGGTTGTAAAGCTCTTTCGGCCGGGAAAAAATCGCATGGGCTAATACCCTGTGTGGATGATGGTACCGGAATAAGAAGCACCGGCTAACTACGTGCCAGCAGCCGCGGTAATACGTAGGGTGCGAGCGTTAATCGGAATTACTGGGCGTAAAGCGTGCGCAGGCGGTT	0	0	0	0	0	0	0	0	115	0	0	0	0	0	0	0
OTU_863	Bacteria	Proteobacteria	Alphaproteobacteria	Rhodobacterales	Rhodobacteraceae	Amaricoccus	NA	TGGGGAATCTTGGACAATGGGGGAAACCCTGATCCAGCCATGCCGCGTGATCGATGAAGGCCTTAGGGTTGTAAAGATCTTTCAGCTGGGAAGATAATGACGGTACCAGCAGAAGAAGCCCCGGCTAACTCCGTGCCAGCAGCCGCGGTAATACGGAGGGGGCTAGCGTTGTTCGGAATTACTGGGCGTAAAGCGCACGTAGGCGGATAGTTAAGTTAGAGGTGAAAGCCCAG	0	0	0	0	0	0	0	0	0	637	0	0	0	0	0	0
OTU_881	Bacteria	Proteobacteria	Gammaproteobacteria	Burkholderiales	Comamonadaceae	Sphaerotilus	NA	TGGGGAATTTTGGACAATGGGGGCAACCCTGATCCAGCCATGCCGCGTGCGGGAAGAAGGCCTTCGGGTTGTAAACCGCTTTTGTCAGGGAAGAAATGTCCTGGGTTAATAACCTGGGGGGATGACGGTACCTGAAGAATAAGCACCGGCTAACTACGTGCCAGCAGCCGCGGTAATACGTAGGGTGCAAGCGTTAATCGGAATTACTGGGCGTAAAGCGTGCGCAGGCGGTT	0	0	0	0	0	0	0	0	156	0	0	0	0	0	0	0
OTU_888	Bacteria	Proteobacteria	Gammaproteobacteria	Burkholderiales	Comamonadaceae	Rhodoferax	NA	TGGGGAATTTTGGACAATGGGCGCAAGCCTGATCCAGCAATGCCGCGTGCAGGACGAAGGCCTTCGGGTTGTAAACTGCTTTTGTACGGAGCGAAACGGTCCTTTCTAATACAGGGGGCTAATGACGGTACCGTAAGAATAAGCACCGGCTAACTACGTGCCAGCAGCCGCGGTAATACGTAGGGTGCGAGCGTTAATCGGAATTACTGGGCGTAAAGCGTGCGCAGGCGGTT	0	0	0	0	0	0	0	0	195	0	0	0	0	0	0	0
OTU_898	Bacteria	Bacteroidota	Bacteroidia	Flavobacteriales	NS9 marine group	NA	NA	TGAGGAATATTGCGCAATGGACGAAAGTCTGACGCAGCCATGCCGCGTGAAGGATGAATGCCCTATGGGTTGTAAACTTCTTTTGTACGGGAAAAAACTCTTCTACGTGTAGAAGACTGATGGTACCGTAAGAATAAGCACCGGCTAACTCCGTGCCAGCAGCCGCGGTAATACGGAGGGTGCAAGCGTTATCCGGATTTATTGGGTTTAAAGGGTCCGTAGGCGGACCATTA	0	0	0	0	0	0	0	0	0	0	0	0	0	605	0	0
OTU_902	Bacteria	Patescibacteria	Gracilibacteria	NA	NA	NA	NA	TGAGGAATCTTCCGCAATGGACGAAAGTCTGACGGATCGACACCGCGTGAAGGATGAAGGTTTTGCTATTGTAAACTTCTTTTCTCAGGGACGATAATGACGGTACCTGAGGAATAAGGGACGGCTAACTATGTGCCAGCAGCCGCGTTAATACATAGGTCCCAAGCGTTATCCGGAATTACTGGGCGTAAAGCGTCTGCAGGTGGAAAAGTGTGTGAGATATTAAAGACCGG	0	0	0	0	0	0	0	0	0	0	0	604	0	0	0	0
OTU_903	Bacteria	Proteobacteria	Gammaproteobacteria	Burkholderiales	Oxalobacteraceae	Janthinobacterium	NA	TGGGGAATTTTGGACAATGGGCGAAAGCCTGATCCAGCAATGCCGCGTGAGTGAAGAAGGCCTTCGGGTTGTAAAGCTCTTTTGTCAGGGAAGAAACGGTGAGAGCTAATATCTCTTGCTAATGACGGTACCTGAAGAATAAGCACCGGCTAACTACGTGCCAGCAGCCGCGGTAATACGTAGGGTGCAAGCGTTAATCGGAATTACTGGGCGTAAAGCGTGCGCAGGCGGTT	0	0	0	0	0	0	0	0	0	0	0	0	0	0	0	585
OTU_904	Bacteria	Proteobacteria	Alphaproteobacteria	Rhodobacterales	Rhodobacteraceae	Yoonia-Loktanella	NA	TGGGGAATCTTAGACAATGGGCGCAAGCCTGATCTAGCCATGCCGCGTGAGTGACGAAGGTCTTAGGATCGTAAAGCTCTTTCGCCAGAGATGATAATGACAGTATCTGGTAAAGAAACCCCGGCTAACTCCGTGCCAGCAGCCGCGGTAATACGGAGGGGGTTAGCGTTGTTCGGAATTACTGGGCGTAAAGCGCACGTAGGCGGATTGGAAAGTAGAGGGTGAAATCCCAG	39	116	0	0	0	0	0	0	125	0	79	0	0	0	0	0
OTU_908	Bacteria	Bacteroidota	Bacteroidia	Flavobacteriales	NS9 marine group	NA	NA	TGAGGAATATTGCGCAATGGACGAAAGTCTGACGCAGCCATGCCGCGTGAAGGATGAATGCCCTATGGGTTGTAAACTTCTTTTGTACGGGAATAAACCCTACCTCGTGAGGTAGGCTGAAGGTACCGTAAGAATAAGCACCGGCTAACTCCGTGCCAGCAGCCGCGGTAATACGGAGGGTGCAAGCGTTATCCGGATTTATTGGGTTTAAAGGGTCCGTAGGCGGATCGTTA	0	0	0	0	0	0	0	0	112	0	0	0	0	0	0	0
OTU_917	Bacteria	Bacteroidota	Bacteroidia	Cytophagales	Cytophagaceae	Cytophaga	NA	TAGGGAATATTGGTCAATGGACGCAAGTCTGAACCAGCCATGCCGCGTGCAGGAAGACGGCCCTCTGGGTTGTAAACTGCTTTTGATAGGGAACAAATGCCACTTGCGAGTGGAGCTGAGTGTACATATAGAATAAGCACCGGCTAACTCCGTGCCAGCAGCCGCGGTAATACGGAGGGTGCAAGCATTGTCCGGATTTATTGGGTTTAAAGGGTGCGTAGGCGGCCTAATAA	0	0	4	0	0	0	0	0	0	0	0	585	0	0	0	0
OTU_920	Bacteria	Firmicutes	Bacilli	Staphylococcales	Gemellaceae	Gemella	NA	TAGGGAATCTTCCGCAATGGGCGAAAGCCTGACGGAGCAACGCCGCGTGAGTGAAGAAGGATTTCGGTTCGTAAAGCTCTGTTGTTAGGGAAGAATGATTGTGTAGTAACTATACACAGTAGAGACGGTACCTAACCAGAAAGCCACGGCTAACTACGTGCCAGCAGCCGCGGTAATACGTAGGTGGCAAGCGTTGTCCGGAATTATTGGGCGTAAAGCGCGCGCAGGTGGTT	0	0	0	0	0	0	0	0	39	0	0	0	549	0	0	0
OTU_926	Bacteria	Proteobacteria	Gammaproteobacteria	Burkholderiales	Oxalobacteraceae	Massilia	NA	TGGGGAATTTTGGACAATGGGCGCAAGCCTGATCCAGCAATGCCGCGTGAGTGAAGAAGGCCTTCGGGTTGTAAAGCTCTTTTGTCAGGGAAGAAACGGTGGAGGTTAATACCTTCCACTAATGACGGTACCTGAAGAATAAGCACCGGCTAACTACGTGTCAGCAGCCGCGGTAATACGTAGGGTGCAAGCGTTAATCGGAATTACTGGGCGTAAAGCGTGCGCAGGCGGTT	0	0	0	0	0	0	0	0	0	0	0	0	0	0	0	581
OTU_930	Bacteria	Bdellovibrionota	Bdellovibrionia	Bdellovibrionales	Bdellovibrionaceae	OM27 clade	NA	TGGGGAATATTGGACAATGGGCGCAAGCCTGATCCAGCCACGCCGCGTGAGTGATGAAGGCCTTCGGGTTGTAAAGCTCTGTCGTGAGGGACGAAGGTGGCAACACTTGACGGTACCTCACAAGAAAGCACCGGCTAACTCCGTGCCAGCAGCCGCGGTAATACGGAGGGTGCAAGCGTTGCTCGGAATCACTGGGCGTAAAGCGCACGCAGGCGGTCTGGTAAGTCGGATGT	0	0	0	0	0	0	0	0	180	0	0	0	0	0	0	0
OTU_933	Bacteria	Chloroflexi	Gitt-GS-136	NA	NA	NA	NA	TCGGGAATTTTGCCCAATGGACGAAAGTCTGAGGCAGCAACTCCGCGTGAGGGACGAAGGCTCTAGGGTCGTAAACCTCTTTTCTCAGGGAAGATCCAAGACGGTACCTGAGGAATAAGCCACGGCTAACTACGTGCCAGCAGCCGCGGTAATACGTAGGTGGCAAGCGTTGTCCGGATTTACTGGGCGTAAAGAGCGCGCAGGCGGCTGGTCAAGTCCGATGTGAAATCTCC	0	0	0	0	0	0	0	575	0	0	0	0	0	0	0	0
OTU_936	Bacteria	Actinobacteriota	Actinobacteria	Propionibacteriales	Nocardioidaceae	Nocardioides	NA	TGGGGAATATTGGAAAATGGGCGGAAGCCTGATCCAGCAACGCCGCGTGAGGGATGACGGCCTTCGGGTTGTAAACCTCTTTCAGCACAGACGAAGCGAAAGTGACGGTATGTGCAGAAGAAGCACCGGCCAACTACGTGCCAGCAGCCGCGGTAATACGTAGGGTGCGAGCGTTGTCCGGAATTATTGGGCGTAAAGGGCTCGTAGGCGGTTTGTCGCGTCGGGAGTGAAAA	0	0	0	0	0	0	0	186	0	0	0	0	0	0	4	383
OTU_940	Bacteria	Proteobacteria	Gammaproteobacteria	Burkholderiales	Burkholderiaceae	Lautropia	NA	TGGGGAATTTTGGACAATGGGGGCAACCCTGATCCAGCAATGCCGCGTGTGCGAAGAAGGCCTTCGGGTTGTAAAGCACTTTTGGCGGGAGCGAAACGGTTTGGGCTAATACCTCGAGCTAATGACGGTACCCGCAGAATAAGCACCGGCTAACTACGTGCCAGCAGCCGCGGTAATACGTAGGGTGCAAGCGTTAATCGGAATTACTGGGCGTAAAGCGAGCGCAGGCGGTT	0	0	0	0	0	0	0	0	131	0	0	0	0	0	0	0
OTU_941	Bacteria	Cyanobacteria	Cyanobacteriia	Chloroplast	NA	NA	NA	TGAGGAATTTTCTGCAATGGGCGAAAGCCTGACAGAGCAATACCGCGTGAGGGATGAAGGCCTATGGGTTGTAAACCTCTTTTCTCAAGGAGGAAGATCTGACGTTACTTGAGGAATAAGCATCGGCTAACCCTGTGCCAGCAGCCGCGGTAATACAGGGGATGCAAGTGTTATCCGGATTCATTGGGCGTAAAGCGTCTGCAGGTTGATATTTAAGTCTTTTGTTAAAACTT	0	0	0	0	0	0	0	0	111	0	0	0	0	0	0	0
OTU_943	Bacteria	Firmicutes	Bacilli	Bacillales	Bacillaceae	NA	NA	TAGGGAATCTTCCGCAATGGACGAAAGTCTGACGGAGCAACGCCGCGTGAGCGATGAAGGCCTTCGGGTCGTAAAGCTCTGTTGTCAGGGAAGAACAAGTATCGGAGTAACTGCCGGTACCTTGACGGTACCTGACCAGAAAGCCACGGCTAACTACGTGCCAGCAGCCGCGGTAATACGTAGGTGGCAAGCGTTGTCCGGAATTATTGGGCGTAAAGCGCGCGCAGGCGGTT	0	0	0	0	0	0	0	0	0	0	0	0	0	0	0	223
OTU_944	Bacteria	Cyanobacteria	Cyanobacteriia	Chloroplast	NA	NA	NA	TGAGGAATTTTCCGCAATGGGCGAAAGCCTGACGGAGCAATGCCGCGTGAAGGAAGAAGGCTCACGGGTCGTAAACTTCTTTTCTCGGAGAAGAATAAATGACGGTATCTGAGGAATAAGCATCGGCTAACTCTGTGCCAGCAGCCGCGGTAAAACAGAGGATGCAAGCGTTATCCGGAATTATTGGGCGTAAAGTGTCTGTAGGTTGCTTTTCAAGTCCGTCGTCAAATCCC	0	0	0	0	0	0	0	0	0	0	0	563	0	0	0	0
OTU_949	Bacteria	Bacteroidota	Bacteroidia	Flavobacteriales	Crocinitomicaceae	Fluviicola	NA	TGAGGAATATTGGTCAATGGGCGCAAGCCTGAACCAGCTATGCCGCGTGCAGGAAGAATGCCCTATGGGTTGTAAACTGCTTTTATTTGGGAATAAACCTCTTTACGTGTAGAGAGCTGAAGGTACCAAATGAATAAGCACCGGCTAACTCCGTGCCAGCAGCCGCGGTAATACGGAGGGTGCAAGCGTTATCCGGAATCATTGGGTTTAAAGGGTCCGCAGGCGGATTTATA	0	0	0	0	0	0	0	0	0	0	0	546	0	0	0	0
OTU_952	Bacteria	Bacteroidota	Bacteroidia	Flavobacteriales	Crocinitomicaceae	Fluviicola	NA	TGAGGAATATTGGTCAATGGGCGCAAGCCTGAACCAGCCATGCCGCGTGCAGGAAGAAGGTCCTATGGATTGTAAACTGCTTTTATTTAGGAATAAACCCCTTTACGTGTAGAGGGCTGAAGGTACTAAATGAATAAGCACCGGCTAACTCCGTGCCAGCAGCCGCGGTAATACGGAGGGTGCAAGCGTTATCCGGAATCATTGGGTTTAAAGGGTCCGCAGGCGGATGTATA	0	0	0	0	0	0	0	0	175	0	0	0	0	0	0	0
OTU_953	Bacteria	Actinobacteriota	Actinobacteria	Corynebacteriales	Mycobacteriaceae	Mycobacterium	NA	TGGGGAATATTGCACAATGGGCGCAAGCCTGATGCAGCGACGCCGCGTGAGGGATGACGGCCTTCGGGTTGTAAACCTCTTTCACCAGGGACGAAGCGCAAGTGACGGTACCTGGAGAAGAAGCACCGGCCAACTACGTGCCAGCAGCCGCGGTAATACGTAGGGTGCGAGCGTTGTCCGGAATTACTGGGCGTAAAGAGCTCGTAGGTGGTTTGTCGCGTTGTTCGTGAAAA	0	0	0	0	0	0	0	0	50	0	0	0	205	0	0	0
OTU_954	Bacteria	Firmicutes	Bacilli	Lactobacillales	Streptococcaceae	Streptococcus	NA	TAGGGAATCTTCGGCAATGGGGGCAACCCTGACCGAGCAACGCCGCGTGAGTGAAGAAGGTTTTCGGATCGTAAAGCTCTGTTGTAAGAGAAGAACGAGTGTGAGAGTGGAAAGTTCACACTGTGACGGTAACTTACCAGAAAGGGACGGCTAACTACGTGCCAGCAGCCGCGGTAATACGTAGGTCCCGAGCGTTATCCGGATTTATTGGGCGTAAAGCGAGCGCAGGCGGT	0	0	0	0	0	0	554	0	0	0	0	0	0	0	0	0
OTU_957	Bacteria	Proteobacteria	Gammaproteobacteria	Pseudomonadales	Pseudomonadaceae	Pseudomonas	NA	TGGGGAATATTGGACAATGGGCGAAAGCCTGATCCAGCCATGCCGCGTGTGTGAAGAAGGTCTTCGGATTGTAAAGCACTTTAAGTTGGGAGGAAGGGCATTAACCTAATACGTTAGTGTTTTGACGTTACCGACAGAATAAGCACCGGCTAACTTCGTGCCAGCAGCCGCGGTAATACGAAGGGTGCAAGCGTTAATCGGAATTACTGGGCGTAAAGCGCGCGTAGGTGGTT	0	0	0	0	0	0	0	0	0	0	553	0	0	0	0	0
OTU_961	Bacteria	Bacteroidota	Bacteroidia	Sphingobacteriales	Sphingobacteriaceae	Sphingobacterium	spiritivorum	TAAGGAATATTGGTCAATGGAGGGAACTCTGAACCAGCCATGCCGCGTGCAGGATGACTGCCCTATGGGTTGTAAACTGCTTTTATCGGGGAATAAACCTACGTTTGTAAACGTAGCTGAATGTACCCGAAGAATAAGGATCGGCTAACTCCGTGCCAGCAGCCGCGGTAATACGGAGGATCCAAGCGTTATCCGGATTTATTGGGTTTAAAGGGTGCGTAGGCGGTTCTTTA	0	0	0	0	0	0	0	0	0	0	0	0	551	0	0	0
OTU_967	Bacteria	Proteobacteria	Gammaproteobacteria	Enterobacterales	Pseudoalteromonadaceae	Pseudoalteromonas	NA	TGGGGAATATTGCACAATGGGCGCAAGCCTGATGCAGCCATGCCGCGTGTGTGAAGAAGGCCTTCGGGTTGTAAAGCACTTTCAGTAAGGAGGAAAGGGTAGTCTTTAATAGAGGCTATCTGTGACGTTACTTACAGAAGAAGCACCGGCTAACTCCGTGCCAGCAGCCGCGGTAATACGGAGGGTGCGAGCGTTAATCGGAATTACTGGGCGTAAAGCGTACGCAGGCGGTT	0	0	0	0	0	0	0	0	0	0	0	437	0	0	32	0
OTU_973	Bacteria	Firmicutes	Clostridia	Peptostreptococcales-Tissierellales	Family XI	Ezakiella	NA	TGGGGAATATTGCACAATGGAGGGAACTCTGATGCAGCGACGCCGCGTGAGTGATGAAGGAATTCGTTTCGTAAAACTCTGTTCTATGGGAAGAAAAGGACTGTACCATAGGAGAAAGCTCCGGCTAAATACGTGCCAGCAGCCGCGGTAATACGTATGGAGTGAGCGTTGTCCGGAATTATTGGGCGTAAAGGGTGCGCAGGCGGCTTTACAAGTTGGATGTGAAATATTGT	0	0	0	0	0	0	0	0	0	538	0	0	0	0	0	0
OTU_984	Bacteria	Actinobacteriota	Actinobacteria	Corynebacteriales	Corynebacteriaceae	Corynebacterium	pilbarense	TGGGGAATATTGCACAATGGGCGCAAGCCTGATGCAGCGACGCCGCGTGGGGGATGACGGCCTTCGGGTTGTAAACTCCTTTCGCTAGGGACGAAGCGTTATGTGACGGTACCTGGAGAAGAAGCACCGGCTAACTACGTGCCAGCAGCCGCGGTAATACGTAGGGTGCGAGCGTTGTCCGGAATTACTGGGCGTAAAGAGCTCGTAGGTGGTTTGTCGCGTCGTTTGTGTAA	0	0	0	0	0	0	532	0	0	0	0	0	0	0	0	0
OTU_989	Bacteria	Proteobacteria	Alphaproteobacteria	Rhodobacterales	Rhodobacteraceae	Paracoccus	NA	TGGGGAATCTTAGACAATGGGGGCAACCCTGATCTAGCCATGCCGCGTGAGTGATGAAGGCCTTAGGGTTGTAAAGCTCTTTCAGCTGGGAAGATAATGACGGTACCAGCAGAAGAAGCCCCGGCTAACTCCGTGCCAGCAGCCGCGGTAATACGGAGGGGGCTAGCGTTGTTCGGAATTACTGGGCGTAAAGCGCACGTAGGCGGACTGGAAAGTCAGAGGTGAAATCCCAG	0	0	0	0	0	0	0	0	0	0	0	220	0	0	0	0
OTU_993	Bacteria	Chloroflexi	Chloroflexia	Thermomicrobiales	JG30-KF-CM45	NA	NA	CAAGGAATTTTCCGCAATGGGCGAAAGCCTGACGGAGCAACGCCGCGTGTGGGATGACGCTTTTCGGAGTGTAAACCACTGTTCGTGGGGACGAAGCACTGACGGTACCCACGGAGGAAGGCCCGGCTAACTACGTGCCAGCAGCCGCGGTAATACGTAGGGGTCGAGCGTTGTCCGGAGTTACTGGGCGTAAAGCGCATGCAGGCGGCTCATTACGCACGGCGTGAAAGCCC	0	0	3	0	0	0	0	344	0	0	0	0	0	0	0	0
OTU_998	Bacteria	Proteobacteria	Alphaproteobacteria	Rhizobiales	Xanthobacteraceae	NA	NA	TGGGGAATATTGGACAATGGGCGCAAGCCTGATCCAGCCATGCCGCGTGGATGATGAAGGCCCTAGGGTTGTAAAGTCCTTTCGGCGGGGAAGATAATGACGGTACCCGCAGAAGAAGCCCCGGCTAACTTCGTGCCAGCAGCCGCGGTAATACGAAGGGGGCTAGCGTTGCTCGGAATCACTGGGCGTAAAGCGCACGTAGGCGGACTCTTAAGTCGGTGGTGAAATCCTGG	0	0	7	0	0	0	0	0	0	0	0	0	0	0	0	163
OTU_1003	Bacteria	Chloroflexi	Gitt-GS-136	NA	NA	NA	NA	TCGGGAATTTTGCCCAATGGACGAAAGTCTGAGGCAGCAACTCCGCGTGAGGGATGAAGGCTCTCGGGTCGTAAACCTCTTTTCTCAGGGAAGATCCAAGACGGTACCTGAGGAATAAGCGACGGCTAACTACGTGCCAGCAGCCGCGGTAATACGTAGGTCGCAAGCGTTGTCCGGATTTACTGGGCGTAAAGAGCGCGCAGGCGGCTGGTCAAGTCCGATGTGAAATCTCC	0	0	0	0	0	0	0	445	0	0	0	0	0	0	0	56
OTU_1007	Bacteria	Actinobacteriota	Actinobacteria	Corynebacteriales	Nocardiaceae	Smaragdicoccus	NA	TGGGGAATATTGCACAATGGGCGCAAGCCTGATGTAGCGACGCCGCGTGGGGGATGACGGCCTTCGGGTTGTAAACCCCTTTCAGTCGGGACGAAGAGCAATTGACGGTACCGATAGAAGAAGCACCGGCCAACTACGTGCCAGCAGCCGCGGTAATACGTAGGGTGCGAGCGTTGTCCGGAATTACTGGGCGTAAAGAGCTCGTAGGCGGCTTGTCGCGTTGTCCGTGAAAA	0	0	0	0	0	0	0	507	0	0	0	0	0	0	0	0
OTU_1010	Bacteria	Proteobacteria	Gammaproteobacteria	Burkholderiales	NA	NA	NA	TGGGGAATTTTGGACAATGGGGGCAACCCTGATCCAGCAATGCCGCGTGTGTGAAGAAGGCCTTCGGGTTGTAAAGCACTTTTGGCGGGAACGAAACGGGTCTTTCTAATATAGAGACCTAATGACGGTACCCGCAGAATAAGCACCGGCTAACTACGTGCCAGCAGCCGCGGTAATACGTAGGGTGCAAGCGTTAATCGGAATTACTGGGCGTAAAGCGTGCGCAGGCGGTT	0	0	0	0	0	0	0	0	0	0	0	507	0	0	0	0
OTU_1014	Bacteria	Bacteroidota	Bacteroidia	Flavobacteriales	Weeksellaceae	Cloacibacterium	NA	TGAGGAATATTGGTCAATGGGTGCAAGCCTGAACCAGCCATCCCGCGTGAAGGACGACTGCCCTATGGGTTGTAAACTTCTTTTGTATAGGGATAAACCTACCCTCGTGAGGGTAGCTGAAGGTACTATACGAATAAGCACCGGCTAACTCCGTGCCAGCAGCCGCGGTAATACGGAGGGTGCAAGCGTTATCCGGATTTATTGGGTTTAAAGGGTCCATAGGCGGACTTATA	0	0	0	0	0	0	0	0	0	0	0	310	0	0	0	0
OTU_1024	Bacteria	Proteobacteria	Gammaproteobacteria	Pseudomonadales	Moraxellaceae	Acinetobacter	baumannii	TGGGGAATATTGGACAATGGGGGGAACCCTGATCCAGCCATGCCGCGTGTGTGAAGAAGGCCTTTTGGTTGTAAAGCACTTTAAGCGAGGAGGAGGCTCCTGTAGATAATACCTACAGTGAGTGGACGTTACTCGCAGAATAAGCACCGGCTAACTCTGTGCCAGCAGCCGCGGTAATACAGAGGGTGCGAGCGTTAATCGGATTTACTGGGCGTAAAGCGTGCGTAGGCGGC	0	0	0	0	0	0	0	0	0	0	493	0	0	0	0	0
OTU_1034	Bacteria	Planctomycetota	Planctomycetes	Isosphaerales	Isosphaeraceae	NA	NA	TCGAGAATCTTCGGCAATGGGCGCAAGCCCGACCGAGCGACGCCGCGTGGAGGACGAAGGCCTTCGGGTTGTAAACTCCTGTCGAGGGGGAACAAGGGGCCGTGAAGAACGGTCCTTGAGTGATCCCTGGAGGAAGCACGGGCTAAGTTCGTGCCAGCAGCCGCGGTAAGACGAACCGTGCGAACGTTATTCGGAATCACTGGGCTTAAAGCGCGCGTAGGCGGGCCGGCACG	0	0	0	0	0	0	0	0	0	0	0	0	0	0	0	489
OTU_1039	Bacteria	Proteobacteria	Gammaproteobacteria	Salinisphaerales	Solimonadaceae	Nevskia	NA	TGGGGAATATTGGACAATGGGCGAAAGCCTGATCCAGCAATACCGCGTGTGTGAAGAAGGCCTTCGGGTTGTAAAGCACTTTAAGTTGGGAAGAAAAAGCTTCACCTAATACGTGGAGCCTTGACGGTACCGACAGAATAAGCACCGGCTAACTCTGTGCCAGCAGCCGCGGTAATACAGAGGGTGCTAGCGTTAATCGGATTTACTGGGCGTAAAGCGTGCGTAGGTGGTTT	0	0	0	0	0	0	0	0	31	348	0	0	0	0	0	0
OTU_1040	Bacteria	Planctomycetota	Phycisphaerae	Tepidisphaerales	WD2101 soil group	NA	NA	TAACGAATCTTCCGCAATGCACGAAAGTGTGACGGAGCGACGCCGCGTGTGGGACGAAGCCCTTCGGGGTGTAAACCACTGTCAGGGGTTACCAAGTTCTGAGGAGCCCCAGAGGAAGGCACGGCTAACTCTGTGCCAGCAGCCGCGGTAAGACAGAGGTGCCAAGCGTTAGGCGGAATCACTGGGCTTAAAGCGTGTGTAGGCGGACCTCTAAGTACCTTGTGAAATCCCAC	0	0	0	0	0	0	0	0	0	0	0	0	0	0	0	486
OTU_1041	Bacteria	Proteobacteria	Alphaproteobacteria	Rickettsiales	Rickettsiaceae	NA	NA	TGGGGAATATTGGACAATGGGCGCAAGCCTGATCCAGCAATACCGCGTGAGTGATGAAGGTCTTCGGATTGTAAAGCTCTTTTAGTAGGGAAGATAATGACGGTACCTACAGAAAAAGCACCGGCAAACTTCGTGCCAGCAGCCGCGGTAATACGAAGGGTGCTAGCGTTGTTCGGAATTATTGGGCGTAAAGCATACGTAGGCGGTTAAGTAAGTCGATTGTGAAAGCCCCG	0	0	0	0	0	0	0	0	0	0	0	486	0	0	0	0
OTU_1049	Bacteria	Planctomycetota	Planctomycetes	Pirellulales	Pirellulaceae	Pir4 lineage	NA	TCGAGAATCTTCGGCAATGAGCGCAAGCTTGACCGAGCGACGCCGCGTGCGGGATGAAGGCCTTCGGGTTGTAAACCGCTTTCGGTAGGGAGGAAATTGCTGGGGGTACTCCCCCAGTATTGACCTATCTTCGGAAGAAGGACGGGCTAAGTTCGTGCCAGCAGCCGCGGTAATACGAACCGTCCAAACGTTATTCGGATTTATTGGGCTTAAAGGGTATGTAGGCGGCGCCA	0	0	0	0	0	0	480	0	0	0	0	0	0	0	0	0
OTU_1056	Bacteria	Bacteroidota	Bacteroidia	Chitinophagales	Saprospiraceae	NA	NA	TAAGGAATATTGGACAATGGGCGAAAGCCTGATCCAGCCATCCCGCGTGCAGGATGAATGCCCTATGGGTTGTAAACTGCTTTTAGATAGGAAGAAACCCTTGGATTTATCCAAGGCTGACGGTACTATCAGAATAAGCACCGGCTAACTCCGTGCCAGCAGCCGCGGTAATACGGAGGGTGCAAGCGTTATCCGGAATCACTGGGTTTAAAGGGTGCGTAGGCGGATAGATA	103	0	0	0	0	0	0	0	0	0	0	0	0	0	0	0
OTU_1059	Bacteria	Proteobacteria	Alphaproteobacteria	Sphingomonadales	Sphingomonadaceae	Sphingorhabdus	NA	TGGGGAATATTGGACAATGGGCGAAAGCCTGATCCAGCAATGCCGCGTGAGTGATGAAGGCCTTAGGGTCGTAAAGCTCTTTTACTAGGGATGATAATGACAGTACCTAGAGAATAAGCTCCGGCTAACTCCGTGCCAGCAGCCGCGGTAATACGGAGGGAGCTAGCGTTGTTCGGAATTACTGGGCGTAAAGCGCGCGTAGGCGGTTATTCAAGTCAGAGGTGAAATCCCGG	25	0	0	0	0	52	0	0	0	0	39	0	0	0	31	0
OTU_1065	Bacteria	Actinobacteriota	Actinobacteria	NA	NA	NA	NA	TGGGGAATATTGCGCAATGGGCGAAAGCCTGACGCAGCGACGCCGCGTGAGGGATGACGGCCTTCGGGTTGTAAACCTCTTTCAGCAGGGAAGAAGCGAAAGTGACGGTACCTGCAGAAGAAGCACCGGCTAACTACGTGCCAGCAGCCGCGGTAATACGTAGGGTGCAAGCGTTGTCCGGAATTATTGGGCGTAAAGAGCTCGTAGGCGGTCTGTCGCGTCGGATGTGAAAA	0	0	0	0	0	0	0	0	0	0	0	0	0	0	0	322
OTU_1067	Bacteria	Proteobacteria	Alphaproteobacteria	Sphingomonadales	Sphingomonadaceae	NA	NA	TGGGGAATATTGGACAATGGGCGAAAGCCTGATCCAGCAATGCCGCGTGAGTGATGAAGGCCTTAGGGTTGTAAAGCTCTTTTACCCGGGAAGATAATGACTGTACCGGGAGAATAAGCCCCGGCTAACTCCGTGCCAGCAGCCGCGGTAATACGGAGGGGGCTAGCGTTGTTCGGAATTATTGGGCGTAAAGCGCGCGTAGGCGGCTTTGTAAGTTAGAGGTGAAAGCCCGG	0	0	0	0	0	0	0	0	0	0	0	0	0	0	0	107
OTU_1069	Bacteria	Actinobacteriota	Actinobacteria	Corynebacteriales	Corynebacteriaceae	Corynebacterium	jeddahense	TGGGGAATATTGCACAATGGGCGCAAGCCTGATGCAGCGACGCCGCGTGGGGGATGACGGCCTTCGGGTTGTAAACTCCTTTCGCTAGGGACGAAGAGGAATTGACGGTACCTGGAGAAGAAGCACCGGCTAACTACGTGCCAGCAGCCGCGGTAATACGTAGGGTGCGAGCGTTGTCCGGAATTACTGGGCGTAAAGAGCTCGTAGGTGGTTTGTCGCGTCGTTTGTGTAAG	0	0	0	0	0	0	0	469	0	0	0	0	0	0	0	0
OTU_1076	Bacteria	Planctomycetota	OM190	NA	NA	NA	NA	TCGAGAATCTTCCGCAATGGACGCAAGTCTGACGGGGCGACGCCGCGTGGGGGATGAAGGCTTTCGGGTTGTAAACCCCTGTTGCACGCTAGGAATATCTGTGGGTTAATAGCCTTGCAGGTTGACCATCGTGTGAGGAAGCACAGGCTAACTCCGTGCCAGCAGCCGCGGTAATACGGAGTGTGCAAGCGTTACTCGGAATCACTGGGCATAAAGAGCACGTAGGCGGGCCG	0	0	0	0	0	0	0	191	0	0	0	0	0	0	0	0
OTU_1085	Bacteria	Patescibacteria	Parcubacteria	NA	NA	NA	NA	TCGAGAATCTTCCGCAATGGGCGCAAGCCTGACGGAGCGATGTCGCGTGATTGATGAAGTCCTTCGGGATGTAAAGGTCTTTTATGAGGGAGAAAGTTATTGATAGTACCTCATGAATAAGGGGTTGCTAAACTCGTGCCAGCAGCAGCGGTAATACGAGTGCCCCAAGCGTTATCCGGAATTATTGGGCGTAAAGGGTGTGTAGGTGGTTCTGTTAGTCGAGTGTCAAATAC	0	0	0	0	0	0	0	0	0	0	0	454	0	0	0	0
OTU_1102	Bacteria	Proteobacteria	Alphaproteobacteria	Sphingomonadales	Sphingomonadaceae	Sphingopyxis	NA	TGGGGAATATTGGACAATGGGCGAAAGCCTGATCCAGCAATGCCGCGTGAGTGATGAAGGCCTTAGGGTTGTAAAGCTCTTTTACCCGGGATGATAATGACAGTACCGGGAGAATAAGCTCCGGCTAACTTCGTGCCAGCAGCCGCGGTAATACGAGGGGAGCTAGCGTTGTTCGGAATTACTGGGCGTAAAGCGCGCGTAGGCGGTTTTTTAAGTCAGAGGTGAAAGCCTGG	0	0	0	0	0	0	0	0	0	0	0	449	0	0	0	0
OTU_1106	Bacteria	Proteobacteria	Alphaproteobacteria	Rhizobiales	Hyphomicrobiaceae	NA	NA	TGGGGAATATTGGACAATGGGCGCAAGCCTGATCCAGCCATGCCGCGTGAGTGACGAAGGCCTTAGGGTTGTAAAGCTCTTTTGGCGGGGACGATAATGACGGTACCCGCAGAATAAGCTCCGGCTAACTTCGTGCCAGCAGCCGCGGTAATACGAAGGGAGCTAGCGTTGTTCGGAATCACTGGGCGTAAAGCGCACGTAGGCGGATTTGTAAGTCAGGGGTGAAATCCCGG	0	0	0	0	0	0	447	0	0	0	0	0	0	0	0	0
OTU_1116	Bacteria	Patescibacteria	Parcubacteria	Candidatus Vogelbacteria	NA	NA	NA	TCGAGAATCTTCCGCAATGGGCGAAAGCCTGACGGAGCGACGTCGCGTGGTTGATGAAGTCCTTCGGGATGTAAATACCTTTTATGAGGGAGAAATTTATTGATAGTACCTCATGAATAAGGGGTTGCTAAACTCGTGCCAGCAGCAGCGGTAATACGAGTGCCCCGAGCGTTATCCGGAATTATTGGGCGTAAAGGGTGTGTAGGTGGTTTTGTTAGTCCTGTGTTAAAGCT	0	0	0	0	0	0	0	0	0	0	0	441	0	0	0	0
OTU_1118	Bacteria	Patescibacteria	Parcubacteria	NA	NA	NA	NA	CCGAGAATATTCGAAAATGGACGAAAGTCTGATCGAGCGACGCCGCGTGTACGATGAAGTTTTTCGGAATGTAAAGTACTTTTATGAGGGAAGAACGTTGACGGTACCTCATGAATAAGTGGTTGCTAACTCTGTGCCAGCAGCAGCGGTAATACAGAGACCACAAGCGTTATCCGGAATTATTGGGCGTAAAGGGTGAGTAGGTGGTATTGTTAGTCGGGTTTAAAAGACTG	0	0	0	0	0	0	0	0	0	0	0	439	0	0	0	0
OTU_1123	Bacteria	Bacteroidota	Bacteroidia	Chitinophagales	Saprospiraceae	NA	NA	TAAGGAATATTGGACAATGGGCGCAAGCCTGATCCAGCCATTCCGCGTGCAGGATGACTGCCCTATGGGTTGTAAACTGCTTTTAGATGGGAAGAAACCCCTGGATTTATCCGGGGCTGACGGTACCATCAGAATAAGCACCGGCTAACTCCGTGCCAGCAGCCGCGGTAATACGGAGGGTGCAAGCGTTATCCGGAATTACTGGGTTTAAAGGGTGCGTAGGCGGCCAAGTC	127	0	0	0	0	0	0	0	0	0	0	0	0	0	0	0
OTU_1130	Bacteria	Cyanobacteria	Cyanobacteriia	Synechococcales	Cyanobiaceae	Cyanobium PCC-6307	NA	TGGGGAATTTTCCGCAATGGGCGAAAGCCTGACGGAGCAACGCCGCGTGAGGGATGAAGGCCTCTGGGCTGTAAACCTCTTTTCTCAAGGAAGAAGATCTGACGGTACTTGAGGAATAAGCCACGGCTAATTCCGTGCCAGCAGCCGCGGTAATACGGGAGTGGCAAGCGTTATCCGGAATCATTGGGCGTAAAGCGTCCGCAGGTGGCTTTGTAAGTCTGCCGTTAAAGCGT	0	0	0	0	0	0	0	0	160	0	0	0	0	0	0	0
OTU_1132	Bacteria	Firmicutes	Clostridia	Peptostreptococcales-Tissierellales	Family XI	Anaerococcus	NA	TGGGGAATTTTGCACAATGGGGGAAACCCTGATGCAGCGACGCCGCGTGATTTAGAAGGCCTTCGGGTTGTAAAAATCTTTTGTATAGGAAGAAAATGACAGTACTATACGAATAAGGACCGGCTAATTACGTGCCAGCAGCCGCGGTAATACGTAAGGTCCGAGCGTTGTCCGGAATCATTGGGCGTAAAGGGTACGTAGGCGGGTAAGCAAGTTAGAAGTGAAATCCTATA	0	0	0	0	0	0	0	0	2	428	0	0	0	0	0	0
OTU_1136	Bacteria	Proteobacteria	Gammaproteobacteria	Burkholderiales	Burkholderiaceae	Ralstonia	NA	TGGGGAATTTTGGACAATGGGCGAAAGCCTGATCCAGCAATGCCGCGTGTGTGAAGAAGGCCTTCGGGTTGTAAAGCACTTTTGTCCGGAAAGAAATGGCTCTGGTTAATACCTGGGGTCGATGACTGTACCGGAAGAATAAGGACCGGCTAACTACGTGCCAGCAGCCGCGGTAATACGTATGGTCCAAGCGTTAATCGGAATTACTGGGCGTAAAGCGTGCGCAGGCGGTT	0	0	0	0	0	0	0	0	0	0	0	426	0	0	0	0
OTU_1137	Bacteria	Proteobacteria	Gammaproteobacteria	Gammaproteobacteria Incertae Sedis	Unknown Family	NA	NA	TGGGGAATATTGCACAATGGGCGCAAGCCTGATGCAGCAATGCCGCGTGTGTGAAGAAGGCCTGCGGGTTGTAAAGCACTTTTATTAGGAAAGAAAAACCCGGAATTAATACTTCCGGCATTGACGGTACCTAAAGAATAAGCACCGGCTAACTCAGTGCCAGCAGCCGCGGTAATACTGAGGGTGCAAGCGTTAATCGGAATTACTGGGCGTAAAGCGAGTGTAGGCGGCTA	0	0	0	0	0	0	0	382	0	0	0	0	0	0	0	0
OTU_1154	Bacteria	Patescibacteria	Saccharimonadia	Saccharimonadales	Saccharimonadaceae	TM7a	NA	TAAGGAATCTTCCACAATGGACGAAAGTCTGATGGAGCAACTCCGCGTGCAGGATGAAGGCCTTCGGGTCGTAAACTGCTTTTATGAGTGAAGAATATGACGGTAACTCATGAATAAGGGTCGGCTAACTACGTGCCAGCAGCCGCGGTCATACGTAGGACCCAAGCGTTATCCGGAGTGACTGGGCGTAAAGAGTTGCGTAGGTGGTTAGTAAAGTGAATAGTGAAATCTGG	0	0	0	0	0	0	0	415	0	0	0	0	0	0	0	0
OTU_1162	Bacteria	Proteobacteria	Gammaproteobacteria	Pseudomonadales	Moraxellaceae	Alkanindiges	NA	TGGGGAATATTGGACAATGGGCGAAAGCCTGATCCAGCCATGCCGCGTGTGTGAAGAAGGCCTTTTGGTTGTAAAGCACTTTAAGCGGGGAGGAGGGCTCTATGGTTAATACCCATAGAAGTCGGACGTTACCCGCAGAATAAGCACCGGCTAACTCTGTGCCAGCAGCCGCGGTAATACAGAGGGTGCGAGCGTTAATCGGAATTACTGGGCGTAAAGCGCGCGTAGGCGGC	0	0	0	0	0	0	0	0	0	0	0	0	0	0	0	409
OTU_1163	Bacteria	Proteobacteria	Alphaproteobacteria	Caulobacterales	Caulobacteraceae	Caulobacter	NA	TGGGGAATCTTGCGCAATGGGCGAAAGCCTGACGCAGCCATGCCGCGTGAATGATGAAGGTCTTAGGATTGTAAAATTCTTTCACCGGGGACGATAATGACGGTACCCGGAGAAGAAGCCCCGGCTAACTTCGTGCCAGCAGCCGCGGTAATACGAAGGGGGCTAGCGTTGCTCGGAATTACTGGGCGTAAAGGGAGCGTAGGCGGACTGTTAAGTTAGAGGTGAAAGCCCAG	0	0	0	0	0	0	0	0	0	0	0	409	0	0	0	0
OTU_1164	Bacteria	Actinobacteriota	Actinobacteria	Corynebacteriales	Corynebacteriaceae	Corynebacterium	NA	TGGGGAATATTGCACAATGGGCGCAAGCCTGATGCAGCGACGCCGCGTGGGGGATGACGGCCTTCGGGTTGTAAACTCCTTTCGTCAGGGACGAAGCGAAAGTGACGGTACCTGGATAAGAAGCACCGGCTAACTACGTGCCAGCAGCCGCGGTAATACGTAGGGTGCGAGCGTTGTCCGGAATTACTGGGCGTAAAGAGCTCGTAGGTGGTTTGTCGCGTCGTTTGTGGAAT	0	82	0	0	0	0	0	0	0	0	205	0	0	0	0	0
OTU_1167	Bacteria	Actinobacteriota	Actinobacteria	Micrococcales	Micrococcaceae	Rothia	NA	TGGGGAATATTGCACAATGGGCGCAAGCCTGATGCAGCGACGCCGCGTGAGGGATGACGGCCTTCGGGTTGTAAACCTCTGTTAGCAGGGAAGAAGAGAGATTGACGGTACCTGCAGAGAAAGCGCCGGCTAACTACGTGCCAGCAGCCGCGGTAATACGTAGGGCGCGAGCGTTGTCCGGAATTATTGGGCGTAAAGAGCTTGTAGGCGGTTTGTCGCGTCTGCTGTGAAAG	0	0	0	0	0	0	405	0	0	0	0	0	0	0	0	0
OTU_1174	Bacteria	Gemmatimonadota	Gemmatimonadetes	Gemmatimonadales	Gemmatimonadaceae	Gemmatimonas	NA	TGGGGAATCTTGCGCAATGGTCTAACGACTGACGCAGCGACGCCGCGTGTGGGAGGACGCCTTTCGGGGTGTAAACCACTGTTGCCCGGGACGAACTGCGCGATTCATCGCGCGTGACGGTACCGGGTGAGGAAGCACCGGCTAACTCCGTGCCAGCAGCCGCGGTAATACGGAGGGTGCGAGCGTTGTCCGGAATCATTGGGCGTAAAGGGCGCGTAGGTGGCCCGGTCAGT	0	0	0	0	0	0	0	401	0	0	0	0	0	0	0	0
OTU_1177	Bacteria	Proteobacteria	Gammaproteobacteria	Enterobacterales	Morganellaceae	Providencia	NA	TGGGGAATATTGCACAATGGGCGCAAGCCTGATGCAGCCATGCCGCGTGTATGAAGAAGGCCCTAGGGTTGTAAAGTACTTTCAGTCGGGAGGAAGGCGTTGATGCTAATATCATCAACGATTGACGTTACCGACAGAAGAAGCACCGGCTAACTCCGTGCCAGCAGCCGCGGTAATACGGAGGGTGCAAGCGTTAATCGGAATTACTGGGCGTAAAGCGCACGCAGGCGGTT	0	0	0	255	0	0	0	0	0	0	0	0	0	0	0	49
OTU_1184	Bacteria	Bacteroidota	Bacteroidia	Flavobacteriales	Flavobacteriaceae	NA	NA	TGAGGAATATTGGACAATGGAGGCAACTCTGATCCAGCCATGCCGCGTGCAGGAAGACTGCCCTATGGGTTGTAAACTGCTTTTATACAGGAAGAAACACTCCCTCGTGAGGGAGCTTGACGGTACTGTAAGAATAAGGATCGGCTAACTCCGTGCCAGCAGCCGCGGTAATACGGAGGATCCAAGCGTTATCCGGAATCATTGGGTTTAAAGGGTCCGTAGGTGGATAATTA	54	0	51	0	0	0	0	0	0	0	0	0	0	0	0	0
OTU_1187	Bacteria	Proteobacteria	Gammaproteobacteria	Pseudomonadales	Moraxellaceae	Paraperlucidibaca	NA	TGGGGAATATTGGACAATGGGCGAAAGCCTGATCCAGCCATGCCGCGTGTGTGAAGAAGGCCTTCGGGTTGTAAAGCACTTTAAGCGAGGAGGAATGGCTCTGGGTTAATACCCTTGAGCAGTGACGTTACTCGCAGAATAAGCACCGGCTAACTCTGTGCCAGCAGCCGCGGTAATACAGAGGGTGCAAGCGTTAATCGGAATTACTGGGCGTAAAGCGCGCGTAGGCGGTT	0	0	0	0	0	0	0	0	0	0	0	0	0	0	0	153
OTU_1188	Bacteria	Actinobacteriota	Acidimicrobiia	Microtrichales	NA	NA	NA	TAAGGAATATTGCGCAATGGGCGAAAGCCTGACGCAGCAACGCCGCGTGCGGGATGAAGGCCCTCGGGTTGTAAACCGCTTTCAGTAGGGAAGAAAATGACGGTACCTACAGAAGAAGCCCCGGCCAACTACGTGCCAGCAGCCGCGGTAACACGTAGGGGGCGAGCGTTGTCCGGATTTATTGGGCGTAAAGAGCTCGTAGGCGGTTTCGTAAGTCGGATGTGAAAACTCCA	0	0	0	0	0	0	393	0	0	0	0	0	0	0	0	0
OTU_1202	Bacteria	Bacteroidota	Bacteroidia	Flavobacteriales	Flavobacteriaceae	Flavobacterium	NA	TGAGGAATATTGGACAATGGGCGCAAGCCTGATCCAGCCATGCCGCGTGCAGGAAGACGGTCCTATGGATTGTAAACTGATTTTATACAGGAAGAAACACCTCTACGTGTAGAGACTTGACGGTACTGTATGAATAAGCATCGGCTAACTCCGTGCCAGCAGCCGCGGTAATACGGAGGATGCAAGCGTTATCCGGAATCATTGGGTTTAAAGGGTCCGTAGGCGGTTTAATA	0	0	0	0	0	0	0	0	0	0	0	389	0	0	0	0
OTU_1207	Bacteria	Verrucomicrobiota	Verrucomicrobiae	Verrucomicrobiales	NA	NA	NA	TCGAGAATCATTCGCAATGGACGAAAGTCTGACGGTGCGACGCCGCGTGGAGGATGACGGCCCTCGGGTTGTAAACTCCTGTCATGAGGGAGTAAGACATTTGGCAGGCAATGGCTGAATGTTCGATAGTACCTCAAGAGGAAGGGACGGCTAACTTCGTGCCAGCAGCCGCGGTAATACGAAGGTCCCAAGCGTTGTTCGGAATCACTGGGCGTAAAGCGCGTGCAGGCTGC	0	0	0	0	0	0	333	0	0	0	0	0	0	0	0	0
OTU_1212	Bacteria	Actinobacteriota	Actinobacteria	Propionibacteriales	Nocardioidaceae	Nocardioides	NA	TGGGGAATATTGGACAATGGGCGGAAGCCTGATCCAGCAACGCCGCGTGAGGGATGACGGCCTTCGGGTTGTAAACCTCTTTCAGTACCGACGAAGCGAAAGTGACGGTAGGTACAGAAGAAGCACCGGCCAACTACGTGCCAGCAGCCGCGGTAATACGTAGGGTGCGAGCGTTGTCCGGAATTATTGGGCGTAAAGGGCTCGTAGGCGGTTTGTCGCGTCGGGAGTGAAAA	0	0	0	0	0	0	0	44	0	0	0	0	0	0	0	236
OTU_1213	Bacteria	Firmicutes	Clostridia	Oscillospirales	Ruminococcaceae	Ruminococcus	bromii	TGGGGGATATTGCGCAATGGGGGCAACCCTGACGCAGCAACGCCGCGTGAAGGATGAAGGTTTTCGGATTGTAAACTTCTTTTATTAAGGACGAAACTTGACGGTACTTAATGAATAAGCTCCGGCTAACTACGTGCCAGCAGCCGCGGTAATACGTAGGGAGCAAGCGTTGTCCGGATTTACTGGGTGTAAAGGGTGCGTAGGCGGCTTTGCAAGTCAGATGTGAAATCTAT	0	0	0	0	0	0	0	0	0	0	278	0	0	0	0	0
OTU_1215	Bacteria	Actinobacteriota	Actinobacteria	Corynebacteriales	Mycobacteriaceae	Mycobacterium	NA	TGGGGAATATTGCACAATGGGCGCAAGCCTGATGCAGCGACGCCGCGTGAGGGATGACGGCCTTCGGGTTGTAAACCTCTTTCAGTACCGACGAAGCGCAAGTGACGGTAGGTACAGAAGAAGGACCGGCCAACTACGTGCCAGCAGCCGCGGTAATACGTAGGGTCCGAGCGTTGTCCGGAATTACTGGGCGTAAAGAGCTCGTAGGTGGTTTGTCGCGTTGTCCGTGAAAA	0	0	0	0	0	0	0	0	0	0	0	0	383	0	0	0
OTU_1218	Bacteria	Proteobacteria	Gammaproteobacteria	Enterobacterales	Alteromonadaceae	Rheinheimera	NA	TGGGGAATATTGGACAATGGGCGCAAGCCTGATCCAGCCATGCCGCGTGTGTGAAGAAGGCCTTCGGGTTGTAAAGCACTTTCAGTAGGGAGGAAGCGTTGAGTGTTAATAGTACTCAGCGTTGACGTTACCTACAGAAGAAGCACCGGCTAACTCTGTGCCAGCAGCCGCGGTAATACAGAGGGTGCAAGCGTTAATCGGAATTACTGGGCGTAAAGCGCACGTAGGCGGTT	0	0	0	0	0	0	0	0	0	0	0	380	0	0	0	0
OTU_1224	Bacteria	Firmicutes	Bacilli	Lactobacillales	Lactobacillaceae	Latilactobacillus	NA	TAGGGAATCTTCCACAATGGACGAAAGTCTGATGGAGCAACGCCGCGTGAGTGAAGAAGGTTTTCGGATCGTAAAACTCTGTTGTTGGAGAAGAACGTATTTGATAGTAACTGATCAGGTAGTGACGGTATCCAACCAGAAAGCCACGGCTAACTACGTGCCAGCAGCCGCGGTAATACGTAGGTGGCAAGCGTTGTCCGGATTTATTGGGCGTAAAGCGAGCGCAGGCGGTT	0	0	0	364	0	0	0	0	0	0	0	0	0	0	0	0
OTU_1225	Bacteria	Fusobacteriota	Fusobacteriia	Fusobacteriales	Fusobacteriaceae	Fusobacterium	NA	TGGGGAATATTGGACAATGGACCAAAAGTCTGATCCAGCAATTCTGTGTGCACGATGACGTTTTTCGGAATGTAAAGTGCTTTCAGTTGGGAAGAAAAAAATGACGGTACCAACAGAAGAAGTGACGGCTAAATACGTGCCAGCAGCCGCGGTAATACGTATGTCACAAGCGTTATCCGGATTTATTGGGCGTAAAGCGCGTCTAGGTGGTTATGTAAGTCTGATGTGAAAAT	0	0	0	0	0	0	0	0	0	378	0	0	0	0	0	0
OTU_1227	Bacteria	Bacteroidota	Bacteroidia	Flavobacteriales	Flavobacteriaceae	NA	NA	TGAGGAATATTGGACAATGGGCGCAAGCCTGATCCAGCCATGCCGCGTGCAGGAAGACTGCCCTATGGGTTGTAAACTGCTTTTATACGGGAAGAAACACCGCTACGTGTAGCGGCTTGACGGTACCGTAAGAATAAGGATCGGCTAACTCCGTGCCAGCAGCCGCGGTAATACGGAGGATCCAAGCGTTATCCGGAATCATTGGGTTTAAAGGGTCCGTAGGTGGATAATTA	161	0	0	0	0	0	0	0	0	0	0	0	0	0	0	0
OTU_1231	Bacteria	Firmicutes	Clostridia	Thermincolales	Thermincolaceae	Thermincola	NA	TGGGGAATCTTCCGCAATGGGCGCAAGCCTGACGGAGCAACGCCGCGTGAGTGAAGAAGGTCTTCGGATTGTAAAACTCTGTCTTCAGGGAAGAAAAAAATGACGGTACCTGAGGAGGAAGCCCCGGCTAACTACGTGCCAGCAGCCGCGGTAATACGTAGGGGGCAAGCGTTGTCCGGAATTATTGGGCGTAAAGAGCGTGTAGGCGGATATTTAAGTCAGATGTGAAAACT	0	0	0	0	0	0	0	0	0	0	0	0	0	0	0	377
OTU_1246	Bacteria	Patescibacteria	Parcubacteria	Candidatus Nomurabacteria	NA	NA	NA	TCGAGAATCTTCCGCAATGGACGAAAGTCTGACGGAGCGACGCCGCGTGATTGATGACGCACCTCGGTGTGTAAAGATCTTTTATGAGGGAAGAAGTTTATTGACGGTACCTCATGAATAAGGGGCTCCTAATCTCGTGCCAGCAGGAGCGGTAATACGAGAGCCCCGAGCGTTATCCGGAATTATTGGGCGTAAAGGGTGCGTAGGTGGTTGTGTTAGTCGTTTGTCAAATC	0	0	0	0	0	0	0	0	0	0	0	360	0	0	0	0
OTU_1262	Bacteria	Cyanobacteria	Cyanobacteriia	Chloroplast	NA	NA	NA	TGGGGAATTTTCCGCAATGGGCGAAAGCCTGACGGAGCAATACCGCGTGAGGGATGACGGCCTATGGGTTGTAAACCTCTTTTTTCAGGGAGGAATCAATGACGTTACCTGAAGAATAAGCATCGGCTAACTCCGTGCCAGCAGCCGCGGTAAGACGGAGGATGCAAGTGTTATCCGGAATCACTGGGCGTAAAGCGTCTGTAGGTGGTTTACTAAGTCAACTGTTAAATCTT	58	61	0	0	0	0	0	0	0	0	41	0	64	0	36	0
OTU_1276	Bacteria	Proteobacteria	Gammaproteobacteria	Enterobacterales	Enterobacteriaceae	Kosakonia	NA	TGGGGAATATTGCACAATGGGCGCAAGCCTGATGCAGCCATGCCGCGTGTATGAAGAAGGCCTTCGGGTTGTAAAGTACTTTCAGCGGGGAGGAAGGCGATGCGGTTAATAACCGCGTCGATTGACGTTACCCGCAGAAGAAGCACCGGCTAACTCCGTGCCAGCAGCCGCGGTAATACGGAGGGTGCAAGCGTTAATCGGAATTACTGGGCGTAAAGCGCACGCAGGCGGTC	0	0	0	0	0	0	0	0	0	0	283	0	0	0	0	0
OTU_1278	Bacteria	Actinobacteriota	Actinobacteria	Micrococcales	Intrasporangiaceae	Ornithinimicrobium	NA	TGGGGAATATTGCACAATGGGCGAAAGCCTGATGCAGCGACGCCGCGTGAGGGATGACGGCCTTCGGGTTGTAAACCTCTTTCAGCTCTGACGAAGCTTTATTGTGACGGTAGGAGCAGAAGAAGCACCGGCTAACTACGTGCCAGCAGCCGCGGTAATACGTAGGGTGCGAGCGTTGTCCGGAATTATTGGGCGTAAAGAGCTTGTAGGCGGCTTGTCGCGTCTGCTGTGAA	0	0	0	0	0	0	0	320	0	0	0	0	0	0	0	0
OTU_1281	Bacteria	Proteobacteria	Alphaproteobacteria	Rhodobacterales	Rhodobacteraceae	Yoonia-Loktanella	NA	TGGGGAATCTTAGACAATGGGCGCAAGCCTGATCTAGCGATGCCGCGTGAGTGACGAAGGTCTTAGGATCGTAAAGCTCTTTCGCCAGGGATGATAATGACAGTACCTGGTAAAGAAACCCCGGCTAACTCCGTGCCAGCAGCCGCGGTAATACGGAGGGGGTTAGCGTTGTTCGGAATTACTGGGCGTAAAGCGCACGTAGGCGGATCAATAAGTTAGAGGTGAAATCCCAG	24	0	0	0	0	0	0	0	17	0	0	0	33	0	41	0
OTU_1286	Bacteria	Planctomycetota	Phycisphaerae	Phycisphaerales	Phycisphaeraceae	NA	NA	TAACGAATATTCCGCAATGCGCGAAAGCGTGACGGAGCGATGCCGCGTGGAGGATGAAGCCCCTCGGGGTGTAAACTCCTGTCAGGGTTTAGCAAAAGAATGAGCATACCCAGAGGAAGAGACGGCTAACTCTGTGCCAGCAGCCGCGGTAATACAGAGGTCTCAAGCGTTAATCGGAATCACTGGGCTTAAAGGGTGCGTAGGCTGTCTCGCAAGTGCCTTGTGAAATCCCA	0	0	0	0	0	0	0	0	0	0	0	347	0	0	0	0
OTU_1288	Bacteria	Actinobacteriota	Actinobacteria	Micrococcales	Micrococcaceae	Renibacterium	NA	TGGGGAATATTGCACAATGGGCGAAAGCCTGATGCAGCGACGCCGCGTGAGGGACGACGGCCTTCGGGTTGTAAACCTCTTTCAGTAGGGAACAAGGCATCATTTTTGTGGTGTTGAGGGTACTTGCAGAAGAAGCACCGGCTAACTACGTGCCAGCAGCCGCGGTAATACGTAGGGTGCAAGCGTTATCCGGAATTATTGGGCGTAAAGAGCTCGTAGGCGGTTTGTCGCGT	0	0	0	0	0	0	0	0	0	0	0	347	0	0	0	0
OTU_1290	Bacteria	Proteobacteria	Gammaproteobacteria	Thiotrichales	Thiotrichaceae	NA	NA	TGGGGAATATTGGACAATGGGGGCAACCCTGATCCAGCAATGCAGCGTGTGTGAAGAAGGCCTGCGGGTTGTAAAGCACTTTCAATAGAGAAGAAATGGTTAAGGTTAATAACCTTGATTTTTGACGTTATCTATACAAGAAGCACCGGCTAACTCCGTGCCAGCAGCCGCGGTAATACGGAGGGTGCAAGCGTTAATCGGAATTACTGGGCGTAAAGCGCGCGTAGGCGGCT	107	0	0	0	0	0	0	0	0	0	0	0	0	0	0	0
OTU_1314	Bacteria	Proteobacteria	Gammaproteobacteria	Enterobacterales	Enterobacteriaceae	Klebsiella	NA	TGGGGAATATTGCACAATGGGCGCAAGCCTGATGCAGCCATGCCGCGTGTGTGAAGAAGGCCTTCGGGTTGTAAAGCACTTTCAGCGGGGAGGAAGGCGGTGAGGTTAATAACCTCACCGATTGACGTTACCCGCAGAAGAAGCACCGGCTAACTCCGTGCCAGCAGCCGCGGTAATACGGAGGGTGCAAGCGTTAATCGGAATTACTGGGCGTAAAGCGCACGCAGGCGGTC	0	0	0	0	0	0	0	0	0	0	0	0	160	0	164	0
OTU_1315	Bacteria	Planctomycetota	Planctomycetes	Pirellulales	Pirellulaceae	Blastopirellula	NA	TCGAGAATCTTCCGCAATGGGCGAAAGCCTGACGGAGCGACGCCGCGTGATGGACGAAGGCCCTCGGGTTGTAAACATCTGTCGTAGGGGAGGAAATTTTGACCGATCCTAGGAGGAAGCACAGGCTAAGTTCGTGCCAGCAGCCGCGGTAATACGAACTGTGCGAACGTTATTCGGAATCACTGGGCTTAAAGGGTGCGTAGGCGGACTTGTAGGTCAGGTGTGAAATCCCA	0	0	0	0	0	0	334	0	0	0	0	0	0	0	0	0
OTU_1327	Bacteria	Proteobacteria	Gammaproteobacteria	Enterobacterales	Alteromonadaceae	Rheinheimera	NA	TGGGGAATATTGGACAATGGGCGCAAGCCTGATCCAGCCATGCCGCGTGTGTGAAGAAGGCCTTCGGGTTGTAAAGCACTTTCAGCGAGGAGGAAGGGAGTTGTGTTAATAGCACAGCTTCTTGACGTTACTCGCAGAAGAAGCACCGGCTAACTCTGTGCCAGCAGCCGCGGTAATACAGAGGGTGCAAGCGTTAATCGGAATTACTGGGCGTAAAGCGCACGTAGGCGGTT	0	0	0	0	0	0	0	0	0	0	0	295	0	0	0	0
OTU_1328	Bacteria	Actinobacteriota	Actinobacteria	Frankiales	NA	NA	NA	TGGGGAATATTGCGCAATGGGCGGAAGCCTGACGCAGCGACGCCGCGTGAGGGATGAAGGCCTTCGGGTTGTAAACCTCTTTCAGCAGGGACGAAGCGCAAGTGACGGTACCTGCAGAAGAAGCACCGGCCAACTACGTGCCAGCAGCCGCGGTAATACGTAGGGTGCAAGCGTTGTCCGGAATTATTGGGCGTAAAGAGCTCGTAGGCGGTCTGTCGCGTCGGCTGTGAAAA	0	0	0	0	0	0	0	0	0	0	0	330	0	0	0	0
OTU_1338	Bacteria	Verrucomicrobiota	Verrucomicrobiae	Chthoniobacterales	Terrimicrobiaceae	Terrimicrobium	NA	TCGAGAATTTTTCACAATGGGGGAAACCCTGATGGAGCGACGCCGCGTGGAGGATGAAGGCCTTCGGGTCGTAAACTCCTGTCATGCGAGAACAAGAAAGTGATAGTATCGCAAGAGGAAGGGACGGCTAACTCTGTGCCAGCAGCCGCGGTAATACAGAGGTCTCAAGCGTTGTTCGGATTCATTGGGCGTAAAGGGTGCGTAGGTGGCGTGGAAAGTTGAGTGTGAAATCC	0	0	0	0	0	0	0	0	109	0	0	0	0	0	0	0
OTU_1339	Bacteria	Proteobacteria	Gammaproteobacteria	Xanthomonadales	Xanthomonadaceae	Thermomonas	NA	TAGGGAATATTGGACAATGGGCGCAAGCCTGATCCAGCCATGCCGCGTGTGTGAAGAAGGCCTTCGGGTTGTAAAGCACTTTTGTCCGGAAAGAAAAGCACTGGGTGAATACCCTGGTGTCCTGACGGTACCGGAAGAATAAGCACCGGCTAACTTCGTGCCAGCAGCCGCGGTAATACGAAGGGTGCAAGCGTTACTCGGAATTACTGGGCGTAAAGCGTGCGTAGGTGGTT	0	0	0	0	0	0	0	0	0	0	0	0	0	0	0	324
OTU_1351	Bacteria	Firmicutes	Clostridia	Peptostreptococcales-Tissierellales	Family XI	Finegoldia	magna	TGGGGAATATTGCACAATGGGGGAAACCCTGATGCAGCGACGCCGCGTGAACGAAGAAGGTATTCGTATCGTAAAGTTCTGTCCTATGGGAAGATAATGACAGTACCATAGAAGAAAGCTCCGGCTAAATACGTGCCAGCAGCCGCGGTAATACGTATGGAGCGAGCGTTGTCCGGAATTATTGGGCGTAAAGGGTACGCAGGCGGTTTAATAAGTCGAATGTTAAAGATCGG	0	0	0	0	0	0	0	299	0	0	0	0	0	0	0	0
OTU_1365	Bacteria	Bacteroidota	Bacteroidia	Flavobacteriales	Flavobacteriaceae	Lacinutrix	NA	TGAGGAATATTGGACAATGGAGGCAACTCTGATCCAGCCATGCCGCGTGCAGGAAGACTGCCCTATGGGTTGTAAACTGCTTTTATACAGGAAGAAACACCTCTACGTGTAGAGACTTGACGGTACTGTAAGAATAAGGATCGGCTAACTCCGTGCCAGCAGCCGCGGTAATACGGAGGATCCAAGCGTTATCCGGAATCATTGGGTTTAAAGGGTCCGTAGGTGGATAATTA	114	0	0	0	0	0	0	0	0	0	0	0	0	0	0	0
OTU_1366	Bacteria	Desulfobacterota	Desulfuromonadia	Bradymonadales	NA	NA	NA	TGGGGAATCTTGCGCAATGGGCGAAAGCCTGACGCAGCAACGCCGCGTGAGTGATGAAGGCCCTCGGGTCGTAAAGCTCTGTCAGAAGGGAAGAATTAATGACGGTACCTTCAAAGGAAGCACCGGCTAACTCCGTGCCAGCAGCCGCGGTAATACGGAGGGTGCAAGCGTTACTCGGAATCATTGGGCGTAAAGCGCACGTAGGCGGTCTCTTAAGTCCGATGTGAAATCCC	0	0	0	0	0	0	0	0	167	0	0	0	0	0	0	0
OTU_1368	Bacteria	Proteobacteria	Alphaproteobacteria	Rhizobiales	Xanthobacteraceae	Pseudorhodoplanes	NA	TGGGGAATATTGGACAATGGGCGCAAGCCTGATCCAGCCATGCCGCGTGAGTGATGAAGGCCTTAGGGTTGTAAAGCTCTTTCGTCAGGGAAGATAATGACGGTACCTGAAGAAGAAGCCCCGGCTAACTTCGTGCCAGCAGCCGCGGTAATACGAAGGGGGCTAGCGTTGCTCGGAATCACTGGGCGTAAAGCGCACGTAGGCGGCTTTCTAAGTCAGGGGTGAAATCCTGG	0	0	0	0	0	0	0	0	0	265	0	0	0	0	0	0
OTU_1372	Bacteria	Acidobacteriota	Vicinamibacteria	Vicinamibacterales	NA	NA	NA	TGGGGAATTGTTCGCAATGGGCGCAAGCCTGACGACGCAACGCCGCGTGGAGGATGAAGATCTTCGGGTCGTAAACTCCTGTCGAGCGGGAAGAACACCTGCCGGGCTAACATCCGGGCAGGCTGACGGTACCGCTAAAGGAAGCCCCGGCTAACTCCGTGCCAGCAGCCGCGGTAATACGGGGGGGGCAAGCGTTGTTCGGAATTACTGGGCGTAAAGGGCTCGTAGGCGGC	0	0	0	0	0	0	0	0	0	0	0	0	0	0	0	311
OTU_1373	Bacteria	Firmicutes	Desulfitobacteriia	Desulfitobacteriales	Desulfitobacteriaceae	Desulfosporosinus	NA	TGGGGAATCTTCCGCAATGGACGAAAGTCTGACGGAGCAACGCCGCGTGTATGATGAAGGTCTTCGGATTGTAAAGTACTGTCTTTGGGGAAGAATGGTCGATTTGAGAATATTGAGTCGACATGACGGTACCCAAGGAGGAAGCCCCGGCTAACTACGTGCCAGCAGCCGCGGTAATACGTAGGGGGCAAGCGTTGTCCGGAATCATTGGGCGTAAAGGGCGCGTAGGCGGA	0	0	0	0	0	310	0	0	0	0	0	0	0	0	0	0
OTU_1374	Bacteria	Actinobacteriota	Actinobacteria	Corynebacteriales	Corynebacteriaceae	Corynebacterium	NA	TGGGGAATATTGCACAATGGGCGGAAGCCTGATGCAGCGACGCCGCGTGGGGGATGACGGCCTTCGGGTTGTAAACTCCTTTCACCATCGACGAAGGTTTTCTGACGGTAGATGGAGAAGAAGCACCGGCTAACTACGTGCCAGCAGCCGCGGTAATACGTAGGGTGCGAGCGTTGTCCGGAATTACTGGGCGTAAAGAGCTCGTAGGTGGTTTGTCGCGTCGTCTGTGAAAT	0	0	5	0	0	0	199	0	0	0	0	0	0	0	0	0
OTU_1375	Bacteria	Proteobacteria	Alphaproteobacteria	Rhizobiales	Rhizobiaceae	Aminobacter	NA	TGGGGAATATTGGACAATGGGCGCAAGCCTGATCCAGCCATGCCGCGTGTGTGATGAAGGCCTTAGGGTTGTAAAGCACTTTCACCGGTGAAGATAATGACGGTAACCGGAGAAGAAGCCCCGGCTAACTTCGTGCCAGCAGCCGCGGTAATACGAAGGGGGCTAGCGTTGTTCGGAATTACTGGGCGTAAAGCGCACGTAGGCGGATATTTAAGTCAGGGGTGAAATCCCAG	0	0	0	0	0	0	0	0	0	0	0	0	0	0	0	178
OTU_1378	Bacteria	Actinobacteriota	Actinobacteria	Micrococcales	Bogoriellaceae	Georgenia	NA	TGGGGAATATTGCACAATGGACGGAAGTCTGATGCAGCGACGCCGCGTGAGGGATGACGGCCTTCGGGTTGTAAACCTCTTTCAGTACAGAAGAAGCTCTTCGGGGTGACGGTATGTGCAGAAGAAGCGCCGGCTAACTACGTGCCAGCAGCCGCGGTAATACGTAGGGCGCGAGCGTTGTCCGGAATTATTGGGCGTAAAGAGCTCGTAGGCGGTTTGTCGCGTCTGTCGTG	0	0	0	0	0	0	0	0	0	0	0	0	0	0	308	0
OTU_1381	Bacteria	Proteobacteria	Gammaproteobacteria	Xanthomonadales	Xanthomonadaceae	NA	NA	TGGGGAATATTGGACAATGGGCGCAAGCCTGATCCAGCCATGCCGCGTGGGTGAAGAAGGCCTTCGGGTTGTAAAGCCCTTTTGTTGGGAAAGAAAAGCTTCCGGCTAATACCCGGGAGTCATGACGGTACCCAAAGAATAAGCACCGGCTAACTTCGTGCCAGCAGCCGCGGTAATACGAAGGGTGCAAGCGTTACTCGGAATTACTGGGCGTAAAGCGTGCGTAGGTGGTT	0	0	0	0	0	0	0	0	0	0	0	0	0	0	0	307
OTU_1383	Bacteria	Proteobacteria	Gammaproteobacteria	Pseudomonadales	Moraxellaceae	Acinetobacter	NA	TGGGGAATATTGGACAATGGGGGGAACCCTGATCCAGCCATGCCGCGTGTGTGAAGAAGGCCTTTTGGTTGTAAAGCACTTTAAGCGGGGAGGAGGCTACCGAAGTTAATACCTTTGGATAGTGGACGTTACCCGCAGAATAAGCACCGGCTAACTCTGTGCCAGCAGCCGCGGTAATACAGAGGGTGCAAGCGTTAATCGGATTTACTGGGCGTAAAGCGCGCGTAGGCGGC	0	0	0	0	0	0	0	0	176	0	0	0	0	0	0	0
OTU_1385	Bacteria	Actinobacteriota	Actinobacteria	Micrococcales	Microbacteriaceae	Candidatus Limnoluna	NA	TGGGGAATATTGCACAATGGGCGCAAGCCTGATGCAGCAACGCCGCGTGAGGGATGAAGGCCTTCGGGTTGTAAACCTCTTTTATCAGGTAAGAAGCGAAAGTGACGGTACCTGAAGAAAAAGCACCGGCTAACTACGTGCCAGCAGCCGCGGTAATACGTAGGGTGCAAGCGTTGTCCGGAATTATTGGGCGTAAAGAGCTCGTAGGCGGTTTGTCGCGTCTGCTGTGAAAA	0	0	0	0	0	0	0	0	0	0	306	0	0	0	0	0
OTU_1389	Bacteria	Proteobacteria	Gammaproteobacteria	Burkholderiales	Oxalobacteraceae	Undibacterium	NA	TGGGGAATTTTGGACAATGGGCGCAAGCCTGATCCAGCAATGCCGCGTGAGTGAAGAAGGCCTTCGGGTTGTAAAGCTCTTTTGTCAGGGAAGAAACGGTGAGTCCTAATACGGCTTGCTAATGACGGTACCTGAAGAATAAGCACCGGCTAACTACGTGCCAGCAGCCGCGGTAATACGTAGGGTGCAAGCGTTAATCGGAATTACTGGGCGTAAAGCGTGCGCAGGCGGTT	0	0	0	0	0	0	0	0	129	0	0	0	0	0	0	0
OTU_1390	Bacteria	Actinobacteriota	Actinobacteria	Micrococcales	Microbacteriaceae	NA	NA	TGGGGAATATTGCACAATGGGCGCAAGCCTGATGCAGCAACGCCGCGTGAGGGATGAAGGCCTTCGGGTTGTAAACCTCTTTTAGCAGGTAAGAAGCGAAAGTGACGGTACCTGCAGAAAAAGCACCGGCTAACTACTTGCCAGCAGCCGCGGTAATACGTAGGGTGCAAGCGTTGTCCGGAATTATTGGGCGTAAAGAGCTCGTAGGCGGTTTGTCACGTCTGCTGTGAAAT	0	0	0	0	0	0	0	0	0	0	0	304	0	0	0	0
OTU_1393	Bacteria	Actinobacteriota	Acidimicrobiia	NA	NA	NA	NA	TGGGGAATCTTGCGCAATGGGCGAAAGCCTGACGCAGCAACGCCGCGTGGGGGATGAAGGCTTTCGGGTTGTAAACCCCTTTCAGCAGGGACGATTATGACGGTACCTGCAGAAGAAGGACCGGCCAACTACGTGCCAGCAGCCGCGGTAATACGTAGGGTCCAAGCGTTGTCCGGATTTATTGGGCGTAAAGAGCTCGTAGGCGGCTCAGTAAGTCGGATGTGAAAACTCGG	0	0	0	0	0	0	0	0	0	0	0	0	0	0	0	302
OTU_1395	Bacteria	Firmicutes	Clostridia	Lachnospirales	Lachnospiraceae	[Eubacterium] ruminantium group	NA	TGGGGAATATTGCACAATGGGGGAAACCCTGATGCAGCGACGCCGCGTGAGTGATGAAGTATTTCGGTATGTAAAACTCTATCAGCAGGGAAGATAATGACGGTACCTGACTAAGAAGCACCGGCTAAATACGTGCCAGCAGCCGCGGTAATACGTATGGTGCAAGCGTTATCCGGATTTACTGGGTGTAAAGGGTGCGTAGGTGGTATGGCAAGTCAGAAGTGAAAGGCTGG	0	0	0	0	0	0	0	0	0	0	299	0	0	0	0	0
OTU_1396	Bacteria	Proteobacteria	Gammaproteobacteria	Pseudomonadales	Moraxellaceae	Enhydrobacter	aerosaccus	TGGGGAATATTGGACAATGGGGGCAACCCTGATCCAGCCATGCCGCGTGTGTGAAGAAGGCCTTTTGGTTGTAAAGCACTTTAAGCAGGGAGGAGAGGCTAATGGTTAATACCCATTAGATTAGACGTTACCTGCAGAATAAGCACCGGCTAACTCTGTGCCAGCAGCCGCGGTAATACAGAGGGTGCGAGCGTTAATCGGAATTACTGGGCGTAAAGCGAGTGTAGGTGGCT	0	0	0	0	0	0	0	0	0	0	0	214	0	0	0	0
OTU_1398	Bacteria	Firmicutes	Bacilli	Paenibacillales	Paenibacillaceae	Paenibacillus	NA	TAGGGAATCTTCCGCAATGGGCGAAAGCCTGACGGAGCAACGCCGCGTGAGTGATGAAGGTTTTCGGATCGTAAAGCTCTGTTGCCAGGGAAGAACGTCCGGTAGAGTAACTGCTGCCGGAGTGACGGTACCTGAGAAGAAAGCCCCGGCTAACTACGTGCCAGCAGCCGCGGTAATACGTAGGGGGCAAGCGTTGTCCGGAATTATTGGGCGTAAAGCGCGCGCAGGCGGCG	0	0	0	0	0	0	0	0	0	0	0	0	0	0	0	298
OTU_1409	Bacteria	Actinobacteriota	Thermoleophilia	Solirubrobacterales	Solirubrobacteraceae	NA	NA	TGGGGAATCTTGCGCAATGCGCGAAAGCGTGACGCAGCAACGCCGCGTGGGGGAAGAAGGCCTTCGGGTTGTAAACCTCTTTCAGTTGGGACGAAGGTTCGCTGGTTAATAGCCGGCTGGACTGACGGTACCTTCAGAAGAAGCCCCGGCTAACTACGTGCCAGCAGCCGCGGTAATACGTAGGGGGCAAGCGTTGTCCGGAATCATTGGGCGTAAAGAGCGTGTAGGCGGCC	0	0	0	0	0	0	0	0	0	0	0	0	0	0	0	296
OTU_1411	Bacteria	Actinobacteriota	Actinobacteria	Propionibacteriales	Nocardioidaceae	Nocardioides	NA	TGGGGAATATTGGACAATGGGCGGAAGCCTGATCCAGCAACGCCGCGTGAGGGATGACGGCCTTCGGGTTGTAAACCTCTTTCAGTAGGGACGAAGCGCAAGTGACGGTACCTACAGAAGAAGCACCGGCCAACTACGTGCCAGCAGCCGCGGTAATACGTAGGGTGCGAGCGTTGTCCGGAATTATTGGGCGTAAAGGGCTCGTAGGCGGTTTGTCGCGTCGGGAGTGAAAA	0	0	0	0	0	0	0	0	0	0	0	0	0	0	0	295
OTU_1430	Bacteria	Bacteroidota	Kapabacteria	Kapabacteriales	NA	NA	NA	TGAGGAATATTGGTCAATGGGCGCAAGCCTGAACCAGCGACGCCGCGTGCGGGATGAAGGGGCTTTGCCTCGTAAACCGCTGTCGGGTGGGACGAAAGGTAGCTTTGAGCTACTGGGACGGTACCATCAAAGGAAGGATCGGCTAACTACGTGCCAGCAGCCGCGGTAATACGTAGGATCCGAGCGTTGTCCGGAGTTACTGGGTGTAAAGGGTGCGTAGGCTGTTCTGTGCG	0	0	0	0	0	0	0	0	105	0	0	0	0	0	0	0
OTU_1431	Bacteria	Proteobacteria	Gammaproteobacteria	Pseudomonadales	MBAE14	NA	NA	TGGGGAATATTGCGCAATGGGCGAAAGCCTGACGCAGCCATACCGCGTGTGTGAAGAAGGGTTTAGGCTCGTAAAGCACTTTAAGCAGGGAGGAAGGCCTTAAGTTTAATACGCTTGAGGATTGACGTTACCTGCAGAATAAGCACCGGCTAACTCCGTGCCAGCAGCCGCGGTAATACGGAGGGTGCAAGCGTTAATCGGAATTACTGGGCGTAAAGCGCGCGTAGGCGGTT	13	20	0	0	0	35	6	0	21	0	18	0	11	0	0	0
OTU_1433	Archaea	Nanoarchaeota	Nanoarchaeia	Woesearchaeales	SCGC AAA011-D5	NA	NA	TTAGGAATAATCTACAATGCGCGAAAGCGTGATAGTTTGAGTCAGAGTGCGTTCCAATTTGGAATGCTTTTGTGAAATGTAAAAAGTTTCACGAATAAGGACTGGGTAAGACGAGTGCCAGCCGCCGCGGTAATACTCGCGGTCCAAGTCGCAGCCATTTTTATTGGGTCTAAAACATCCGTAGCTTGCTTAGCAAGTTCCTTGTGAAATTTCATATCTTAAGTATGAAGCGC	0	0	0	0	0	0	0	286	0	0	0	0	0	0	0	0
OTU_1437	Bacteria	Proteobacteria	Gammaproteobacteria	Diplorickettsiales	Diplorickettsiaceae	Aquicella	NA	TGGGGAATATTGGACAATGGGGGCAACCCTGATCCAGCGATGCCGCGTGAGTGAAGAAGGCCTTCGGGTCGTAAAGCTCTTTAGGTTGGGAAGAAGGGTGTAGCAATACATCTTGACGGTACCAACAGAATAAGCACCGGCAAACTCTGTGCCAGCAGCCGCGGTAATACAGAGGGTGCGAGCGTTAATCGGATTTACTGGGCGTAAAGGGCGCGTAGGCGGTTTAGTGAGTG	0	0	0	0	0	0	0	0	0	0	0	0	0	0	0	283
OTU_1442	Bacteria	Acidobacteriota	Vicinamibacteria	Vicinamibacterales	Vicinamibacteraceae	Luteitalea	NA	TGGGGAATTGTTCGCAATGGGCGCAAGCCTGACGACGCAACGCCGCGTGGAGGATGAAGGTCTTCGGATTGTAAACTCCTGTTGATTGGGACGAACACCTTCCGGGTCAATACCCCGGGAGGCTGACGGTACCGATTGAGGAAGCCCCGGCTAACTCTGTGCCAGCAGCCGCGGTAATACAGAGGGGGCAAGCGTTGTTCGGAATTACTGGGCGTAAAGGGCGCGTAGGCGGC	0	0	0	0	0	0	0	0	0	0	0	0	0	0	0	281
OTU_1444	Bacteria	Actinobacteriota	Actinobacteria	Micrococcales	Bogoriellaceae	Georgenia	NA	TGGGGAATATTGCACAATGGGCGCAAGCCTGATGCAGCGACGCCGCGTGAGGGATGACGGCCTTCGGGTTGTAAACCTCTTTCAGTAGGGGAGAAGCCAGCTTGCTGGTGACGGTACCTGCAGAAGAAGCGCCGGCTAACTACGTGCCAGCAGCCGCGGTAATACGTAGGGCGCAAGCGTTGTCCGGAATTATTGGGCGTAAAGAGCTCGTAGGCGGTTTGTCGCGTCTGCTG	0	0	0	0	0	0	0	280	0	0	0	0	0	0	0	0
OTU_1445	Bacteria	Proteobacteria	Gammaproteobacteria	Burkholderiales	Comamonadaceae	NA	NA	TGGGGAATTTTGGACAATGGGCGCAAGCCTGATCCAGCAATGCCGCGTGCAGGATGAAGGCCTTCGGGTTGTAAACTGCTTTTGTACGGAACGAAACGGCTCTGTCTAATACACGGGGCTAATGACGGTACCGTAAGAATAAGCACCGGCTAACTACGTGCCAGCAGCCGCGGTAATACGTAGGGTGCGAGCGTTAATCGGAATTACTGGGCGTAAAGCGTGCGCAGGCGGTG	0	0	0	0	0	0	0	0	0	0	0	0	0	0	0	280
OTU_1446	Bacteria	Proteobacteria	Alphaproteobacteria	Rhizobiales	Xanthobacteraceae	NA	NA	TGGGGAATATTGGACAATGGGCGCAAGCCTGATCCAGCCATGCCGCGTGAGTGATGAAGGCCCTAGGGTTGTAAAGCTCTTTTGTGCGGGAAGATAATGACTGTACCGCAAGAATAAGCCCCGGCTAACTTCGTGCCAGCAGCCGCGGTAATACGAAGGGGGCTAGCGTTGCTCGGAATCACTGGGCGTAAAGCGCACGTAGGCGGACTCTTAAGTCGGTGGTGAAATCCTGG	0	0	0	0	0	0	0	0	0	0	0	0	0	0	0	280
OTU_1447	Bacteria	Proteobacteria	Gammaproteobacteria	Burkholderiales	Comamonadaceae	NA	NA	TGGGGAATTTTGGACAATGGACGAAAGTCTGATCCAGCCATTCCGCGTGCAGGACGAAGGCCTTCGGGTTGTAAACTGCTTTTGTACGGAACGAAAAAGCCTTGGCTAATACCCGGGGTCCATGACGGTACCGTAAGAATAAGCACCGGCTAACTACGTGCCAGCAGCCGCGGTAATACGTAGGGTGCGAGCGTTAATCGGAATTACTGGGCGTAAAGCGTGCGCAGGCGGTT	0	0	0	0	0	0	0	0	110	0	0	0	0	0	0	0
OTU_1452	Bacteria	Proteobacteria	Alphaproteobacteria	Rhodobacterales	Rhodobacteraceae	Sulfitobacter	NA	TGGGGAATCTTAGACAATGGGCGCAAGCCTGATCTAGCCATGCCGCGTGTGTGATGAAGGTCTTAGGATCGTAAAGCACTTTCGCTAGGGAAGATAATGACTGTACCTAGTAAAGAAACCCCGGCTAACTCCGTGCCAGCAGCCGCGGTAATACGGAGGGGGTTAGCGTTGTTCGGAATTACTGGGCGTAAAGCGTACGTAGGCGGATCAGCAAGTATGGGGTGAAATCCCGA	49	54	0	0	0	30	0	0	6	0	0	0	0	0	0	0
OTU_1453	Bacteria	Patescibacteria	Parcubacteria	Candidatus Nomurabacteria	NA	NA	NA	TCGAGAATCTTCCACAATGGACGAAAGTCTGATGGAGCGACGCCGCGTGATTGACGAAGTCCTTCGGGACGTAAAGATCTTTTATGAGGGAAGAAGTTTATTGACGGTACCTCATGAATAAGGGGCTCCTAATCTCGTGCCAGCAGGAGCGGTAATACGAGAGCCCCAAGCGTTATCCGGAATTATTGGGCGTAAAGGGTGCGTAGGAGGTTGTGTTAGTCGTAGGTCAAAGT	0	0	0	0	0	0	0	0	0	0	0	277	0	0	0	0
OTU_1468	Bacteria	Proteobacteria	Gammaproteobacteria	Steroidobacterales	Steroidobacteraceae	Steroidobacter	NA	TGGGGAATATTGGACAATGGGGGCAACCCTGATCCAGCGACGCCGCGTGGGTGAAGAAGGCCTGCGGGTTGTAAAGCCCTTTCGGTGGGGAAGAAAAGTTCTGACTTAATACGTCGGGACCTTGACGTAACCCACTAAAGAAGCACCGGCTAACTCTGTGCCAGCAGCCGCGGTAATACAGAGGGTGCGAGCGTTAATCGGAATTACTGGGCGTAAAGCGCGCGTAGGCGGCT	0	0	4	0	0	0	0	0	0	0	0	0	0	0	0	265
OTU_1471	Bacteria	Actinobacteriota	Actinobacteria	Micrococcales	Dermacoccaceae	Kytococcus	NA	TGGGGAATATTGCACAATGGGCGAAAGCCTGATGCAGCGACGCCGCGTGAGGGATGACGGCCTTCGGGTTGTAAACCTCTTTCAGCAGGGAAGAAGCTTTTGTGACGGTACCTGCAGAAGAAGCACCGGCTAACTACGTGCCAGCAGCCGCGGTAATACGTAGGGTGCGAGCGTTGTCCGGAATTATTGGGCGTAAAGAGCTTGTAGGCGGTTTGTCGCGTCTGCTGTGAAAA	0	0	0	0	0	0	0	266	0	0	0	0	0	0	0	0
OTU_1485	Bacteria	Acidobacteriota	Acidobacteriae	Acidobacteriales	Acidobacteriaceae (Subgroup 1)	NA	NA	TGGGGAATTTTGCGCAATGGGGGAAACCCTGACGCAGCAACGCCGCGTGGAGGATGAAGGTCTTTGGATTGTAAACTCCTTTCGATCGGGACGATTATGACGGTACCGGAAGAAGAAGCCCCGGCTAACTTCGTGCCAGCAGCCGCGGTAATACGAAGGGGGCAAGCGTTGTTCGGAATTATTGGGCGTAAAGGGAGCGTAGGCGGTTCGGCAAGTCTTTTGTGAAATCTCTG	0	0	0	0	0	0	0	0	0	0	0	0	0	0	0	261
OTU_1489	Bacteria	Proteobacteria	Gammaproteobacteria	Enterobacterales	Alteromonadaceae	Rheinheimera	NA	TGGGGAATATTGGACAATGGGCGAAAGCCTGATCCAGCCATGCCGCGTGTGTGAAGAAGGCCTTAGGGTTGTAAAGCACTTTCAGCGAGGAGGAAGGGAGTTGTGTTAATAGCACGGCTTTTTGACGTTACTCGCAGAAGAAGCACCGGCTAACTCTGTGCCAGCAGCCGCGGTAATACAGAGGGTGCAAGCGTTAATCGGAATTACTGGGCGTAAAGCGCACGCAGGCGGTT	0	0	0	0	0	0	0	0	0	0	0	260	0	0	0	0
OTU_1493	Bacteria	Bacteroidota	Bacteroidia	Cytophagales	Hymenobacteraceae	Hymenobacter	NA	TAGGGAATATTGGGCAATGGCCGAGAGGCTGACCCAGCCATGCCGCGTGCAGGATGAAGGCTTTCTGAGTCGTAAACTGCTTTTGCCAGGGAAGAAAAAGAGGGATGCGTCCTTCACTGACGGTACCTGGTGAATAAGCACCGGCTAACTCCGTGCCAGCAGCCGCGGTAATACGGAGGGTGCAAGCGTTGTCCGGATTTATTGGGTTTAAAGGGTGCGTAGGCGGCCGATTA	0	0	0	0	0	0	260	0	0	0	0	0	0	0	0	0
OTU_1499	Bacteria	Desulfobacterota	Desulfobulbia	Desulfobulbales	Desulfocapsaceae	Desulfopila	NA	TGAGGAATATTGCGCAATGGGGGAAACCCTGACGCAGCGACGCCGCGTGGATGATGAAGGCTTTCGGGTCGTAAAATCCTGTCAGATGGGAAGAAGTGTATATAGCTTAATATGTTATATATTTGACGGTACCATCAAAGGAAGCACCGGCTAACTCCGTGCCAGCAGCCGCGGTAATACGGAGGGTGCAAGCGTTGTTCGGAATTACTGGGCGTAAAGCGCGCGTAGGCGGT	0	0	15	0	0	0	0	204	0	0	0	0	0	0	0	0
OTU_1515	Bacteria	Firmicutes	Clostridia	Oscillospirales	Ruminococcaceae	[Eubacterium] siraeum group	NA	TGGGGGATATTGGACAATGGGGGAAACCCTGATCCAGCGACGCCGCGTGAGGGAAGAAGGTTTTCGGATTGTAAACCTCTGTTGACGGAGAAAAAAATGATGGTATCCGTTTAGAAAGCCACGGCTAACTACGTGCCAGCAGCCGCGGTAATACGTAGGTGGCAAGCGTTGTCCGGAATTACTGGGTGTAAAGGGAGTGTAGGCGGGATATCAAGTCAGAAGTGAAAATTACG	0	0	0	0	0	0	0	0	0	0	251	0	0	0	0	0
OTU_1527	Bacteria	Proteobacteria	Gammaproteobacteria	Burkholderiales	Burkholderiaceae	Ralstonia	NA	TGGGGAATTTTGGACAATGGGGGCAACCCTGATCCAGCAATGCCTCGTGTGTGAAGAAGGCCTTCGGGTTGTAAAGCACTTTTGTCCGGAAATAAATCGCACTTACTAATATTAGGTGTGGATGACGGTACCGGAAGAATAAGGACCGGCTAACTACGTGCCAGCAGCCGCGGTAATACGTAGGGTCCAAGCGTTAATCGGAATTACTGGGCGTAAAGCGTGCGCAGGCGGTT	0	0	0	0	0	0	0	0	0	0	0	247	0	0	0	0
OTU_1538	Bacteria	Proteobacteria	Alphaproteobacteria	Sphingomonadales	Sphingomonadaceae	NA	NA	TGGGGAATATTGGACAATGGGCGCAAGCCTGATCCAGCAATGCCGCGTGAGTGATGAAGGCCTTAGGGTTGTAAAGCTCTTTTACCCGGGATGATAATGACAGTACCGGGAGAATAAGCCCCGGCTAACTCCGTGCCAGCAGCCGCGGTAATACGGAGGGGGCTAGCGTTGTTCGGAATTACTGGGCGTAAAGCGCGCGTAGGCGGTTCTTCAAGTCAGAGGTGAAAGCCCGG	0	0	0	0	0	0	0	0	0	0	0	0	0	0	0	244
OTU_1549	Bacteria	Proteobacteria	Alphaproteobacteria	Caulobacterales	Hyphomonadaceae	Hyphomonas	NA	TGGGGAATCTTGCACAATGGGCGAAAGCCTGATGCAGCCATGCCGCGTGAATGATGAAGGCCTTAGGGTTGTAAAATTCTTTCGTCAGGGATGATAATGACCGTACCTGAAGAAGAAGCCCCGGCTAACTTCGTGCCAGCAGCCGCGGTAATACGAAGGGGGCTAGCGTTGTTCGGAATTACTGGGCGTAAAGCGCACGTAGGCGGATTTTTAAGTCAGGTGTGAAATCCCGG	0	0	0	0	0	0	0	0	154	0	0	0	0	0	0	0
OTU_1557	Bacteria	Firmicutes	Bacilli	Staphylococcales	Staphylococcaceae	Staphylococcus	auricularis	TAGGGAATCTTCCGCAATGGGCGAAAGCCTGACGGAGCAACGCCGCGTGAGTGATGAAGGTCTTCGGATCGTAAAACTCTGTTATTAGGGAAGAACAAATGCGTAAGTAACTGTGCGCGTCTTGACGGTACCTAATCAGAAAGCCACGGCTAACTACGTGCCAGCAGCCGCGGTAATACGTAGGTGGCAAGCGTTATCCGGAATTATTGGGCGTAAAGCGCGCGTAGGCGGTT	0	0	0	0	0	0	0	0	0	0	0	0	0	0	239	0
OTU_1560	Bacteria	Proteobacteria	Gammaproteobacteria	Enterobacterales	Erwiniaceae	Pantoea	agglomerans	TGGGGAATATTGCACAATGGGCGCAAGCCTGATGCAGCCATGCCGCGTGTATGAAGAAGGCCTTCGGGTTGTAAAGTACTTTCAGCGGGGAGGAAGGCGATGGGGTTAATAACTCTGTCGATTGACGTTACCCGCAGAAGAAGCACCGGCTAACTCCGTGCCAGCAGCCGCGGTAATACGGAGGGTGCAAGCGTTAATCGGAATTACTGGGCGTAAAGCGCACGCAGGCGGTC	0	0	0	0	0	0	0	0	0	0	239	0	0	0	0	0
OTU_1570	Bacteria	Actinobacteriota	Acidimicrobiia	Microtrichales	NA	NA	NA	TGGGGAATCTTGCGCAATGGGCGAAAGCCTGACGCAGCGATGCCGCGTGCGGGAAGACGGCCTTCGGGTTGTAAACCGCTTTCAGCAGGGACGAAATTGACGGTACCTGCAGAAGAAGCTCCGGCCAACTACGTGCCAGCAGCCGCGGTAAGACGTAGGGGGCGAGCGTTGTCCGGAATTATTGGGCGTAAAGGGCTCCTAGGCGGTTCAGTAAGTCGACTGTGAAAATCCAA	0	0	0	0	0	0	0	235	0	0	0	0	0	0	0	0
OTU_1571	Bacteria	Proteobacteria	Gammaproteobacteria	Burkholderiales	Oxalobacteraceae	[Aquaspirillum] arcticum group	NA	TGGGGAATTTTGGACAATGGGGGCAACCCTGATCCAGCAATGCCGCGTGAGTGAAGAAGGCCTTCGGGTTGTAAAGCTCTTTTGTCAGGGAAGAAACGGTCCGGGCTAATATCCTGGGCTAATGACGGTACCTGAAGAATAAGCACCGGCTAACTACGTGCCAGCAGCCGCGGTAATACGTAGGGTGCAAGCGTTAATCGGAATTACTGGGCGTAAAGCGTGCGCAGGCGGTT	0	0	0	0	0	0	0	235	0	0	0	0	0	0	0	0
OTU_1574	Bacteria	Proteobacteria	Gammaproteobacteria	Burkholderiales	Comamonadaceae	NA	NA	TGGGGAATTTTGGACAATGGGCGCAAGCCTGATCCAGCCATGCCGCGTGCAGGATGAAGGCCTTCGGGTTGTAAACTGCTTTTGTACGGAACGAAAAGGTTTTCTTTAATAAAGAGAGCCCATGACGGTACCGTAAGAATAAGCACCGGCTAACTACGTGCCAGCAGCCGCGGTAATACGTAGGGTGCAAGCGTTAATCGGAATTACTGGGCGTAAAGCGTGCGCAGGCGGTA	0	0	0	0	0	0	0	0	0	0	0	0	0	0	0	234
OTU_1578	Bacteria	Proteobacteria	Gammaproteobacteria	NA	NA	NA	NA	TGGGGAATATTGGACAATGGGCGCAAGCCTGATCCAGCAATGCCGCGTGTGTGAAGAAGGCCTGTGGGTTGTAAAGCACTTTCAGAGGGGAGGAACGGTCCGTAAGGATTTTGACGTTACCCTCAGAAGAAGCACCGGCTAACTCTGTGCCAGCAGCCGCGGTAATACAGAGGGTGCGAGCGTTAATCGGAATGACTGGGCGTAAAGCGCGCGTAGGCGGTTATATAAGTTGG	0	0	0	0	0	0	0	0	0	234	0	0	0	0	0	0
OTU_1588	Bacteria	Desulfobacterota	Desulfobulbia	Desulfobulbales	Desulfocapsaceae	Desulfopila	NA	TGAGGAATATTGCGCAATGGGGGAAACCCTGACGCAGCGACGCCGCGTGGATGATGAAGGCCTTCGGGTCGTAAAATCCTGTCAGATGGGAAGAAGTGCATATATATTAATACTGTATATGTTTGACGGTACCATCAAAGGAAGCACCGGCTAACTCCGTGCCAGCAGCCGCGGTAATACGGAGGGTGCAAGCGTTGTTCGGAATTACTGGGCGTAAAGCGCGCGTAGGCGGT	0	0	0	0	0	0	0	131	0	0	0	0	0	0	0	0
OTU_1593	Bacteria	Patescibacteria	Parcubacteria	Candidatus Nomurabacteria	NA	NA	NA	TCGAGAATTTTCCGCAATGGACGAAAGTCTGACGGAGCGACGCCGCGTGGTTGATGAAGTGCTTAGGCATGTAAAAACCTTTTATGAGGGAAAAAGTTTATTGATTGTACCTCATGAATAAGGGGTTGCTAAACTCGTGCCAGCAGCAGCGGTAATACGAGTGCCCCAAGCGTTATCCGGAATTATTGGGCGTAAAGGGTGAGTAGGTGGTTATATTAGTCTTGTGTTAAAGA	0	0	0	0	0	0	0	0	0	0	0	203	0	0	0	0
OTU_1597	Bacteria	Gemmatimonadota	S0134 terrestrial group	NA	NA	NA	NA	TGGGGAATATTGGGCAATGGCCGAAAGGCTGACCCAGCGACGCCGCGTGTGGGAGGAAGCCCTTCGGGGTGTAAACCACTGTCAGGAGGGACGAAAGAGCGCGAGGTGAATAATCTCGTGCAGTGACGGTACCTTCAAAGGAAGCACCGGCTAACTCTGTGCCAGCAGCCGCGGTAATACAGAGGGTGCAAGCGTTGTTCGGAATTACTGGGCGTAAAGCGCGCGCAGGCGGG	0	0	0	0	0	0	0	0	0	0	0	0	0	0	0	228
OTU_1607	Bacteria	Chloroflexi	KD4-96	NA	NA	NA	NA	TCGGGAATTTTGCGCAATGGGCGAAAGCCTGACGCAGCAACGCCGCGTGAGGGATGAAGGCCTTCGGGTTGTAAACCTCTTTTCTCAGGGACGATGATGACGGTACCTGAGGAATAAGTCACGGCTAACTACGTGCCAGCAGCCGCGGTAATACGTAGGTGACGAGCGTTGTCCGGATTTACTGGGCGTAAAGAGCGCGCAGGCGGTCGTTCAAGTCGAGTGTGAAAGCCCCC	0	0	0	0	0	0	0	226	0	0	0	0	0	0	0	0
OTU_1608	Bacteria	Acidobacteriota	Vicinamibacteria	Vicinamibacterales	Vicinamibacteraceae	NA	NA	TGGGGAATTGTTCACAATGGGCGCAAGCCTGATGACGCAATGCCGCGTGGAGGATGAAGGTCTTCGGATTGTAAACTCCTGTTGCCAGGGACGAATGGCTCCGACCTAACACGTCGGAGAATGACGGTACCTGGTGAGGAAGCCCCGGCTAACTCTGTGCCAGCAGCCGCGGTAATACAGAGGGGGCAAGCGTTGTTCGGAATTACTGGGCGTAAAGGGCGCGTAGGCGGCCC	0	0	0	0	0	0	0	0	0	0	0	0	0	0	0	225
OTU_1614	Bacteria	Proteobacteria	Alphaproteobacteria	Acetobacterales	Acetobacteraceae	Acidiphilium	NA	TGGGGAATATTGGACAATGGGCGCAAGCCTGATCCAGCAATGCCGCGTGAGTGAAGAAGGTCTTCGGATTGTAAAGCTCTTTTGGCGGGGACGATGATGACGGTACCCGCAGAATAAGCCCCGGCTAACTTCGTGCCAGCAGCCGCGGTAATACGAAGGGGGCTAGCGTTGCTCGGAATGACTGGGCGTAAAGGGCGCGTAGGCGGATTGTACAGTCAGACGTGAAATTCCTG	0	0	0	0	0	0	0	0	15	0	0	0	0	0	0	209
OTU_1625	Bacteria	Nitrospirota	Nitrospiria	Nitrospirales	Nitrospiraceae	Nitrospira	defluvii	TAAGGAATATTGCGCAATGGGCGAAAGCCTGACGCAGCGACGCCGCGTGGGGGATGAAGGTCTTCGGATTGTAAACCCCTTTCGGGAGGGAAGATGGAGCGAGCAATCGTTCGGACGGTACCTCCAGAAGCAGCCACGGCCAACTTCGTGCCAGCAGCCGCGGTAATACGAAGGTGGCAAGCGTTGTTCGGATTCACTGGGCGTACAGGGTGTGTAGGCGGTTTGGTAAGCCT	0	0	0	0	0	0	0	0	0	0	0	0	0	0	0	221
OTU_1626	Bacteria	Acidobacteriota	Holophagae	Subgroup 7	NA	NA	NA	TGGGGAATTTTGCGCAATGGGCTAACGCCTGACGCAGCAACGCCGCGTGGAGGATGAAGGTCTTTGGATTGTAAACTCCTGTCGGCCGGGAAAAAGCGACCTGACCTAACACGTCAGGGAGTTGATTGTACCGGCAGAGGAAGCCCCGGCTAACTCTGTGCCAGCAGCCGCGGTAATACAGAGGGGGCAAGCGTTATTCGGAATTATTGGGCGTAAAGGGCGCGTAGGCGGCT	0	0	0	0	0	0	0	0	0	0	0	0	0	0	0	221
OTU_1632	Bacteria	Actinobacteriota	Actinobacteria	Micrococcales	Dermabacteraceae	Brachybacterium	conglomeratum	TGGGGAATATTGCACAATGGGCGAAAGCCTGATGCAGCGACGCCGCGTGGGGGATGACGGCCTTCGGGTTGTAAACCCCTTTCAGTAGGGAAGAAGCGAAAGTGACGGTACCTGCAGAAGAAGCGCCGGCTAACTACGTGCCAGCAGCCGCGGTAATACGTAGGGCGCAAGCGTTGTCCGGAATTATTGGGCGTAAAGAGCTTGTAGGTGGCTTGTCGCGTCTGCCGTGAAAA	0	0	0	0	0	0	0	0	0	192	0	0	0	0	0	0
OTU_1644	Bacteria	Actinobacteriota	Actinobacteria	Propionibacteriales	Nocardioidaceae	Nocardioides	NA	TGGGGAATATTGGACAATGGGCGGAAGCCTGATCCAGCAACGCCGCGTGAGGGATGACGGCCTTCGGGTTGTAAACCTCTTTCGCCTGCGACGAAGCGAAAGTGACGGTAGCAGGTAAAGAAGCACCGGCCAACTACGTGCCAGCAGCCGCGGTAATACGTAGGGTGCGAGCGTTGTCCGGAATTATTGGGCGTAAAGGGCTCGTAGGCGGTTTGTCGCGTCGGGAGTGAAAA	0	0	0	0	0	0	0	0	0	0	0	0	0	0	0	216
OTU_1647	Bacteria	Acidobacteriota	Subgroup 5	NA	NA	NA	NA	TGGGGAATTTTTGGCAATGGGGGCAACCCTGACCAAGCAACGCCGCGTGGGTGATGAAGTCTCTTGGGACGTAAAACCCTTTCGACGGGGAAGAAAGCCGCAAGGTTTGACGGTACCCGTAGAAGAAGCCCCGGCTAACTCCGTGCCAGCAGCCGCGGTAATACGGGGGGGGCAAGCGTTGTTCGGAATTACTGGGCGTAAAGGGCGCGTAGGCGGTTCGTTAAGTTGGATGT	0	0	0	0	0	0	0	0	0	0	0	0	0	0	0	215
OTU_1658	Bacteria	Acidobacteriota	Holophagae	Subgroup 7	NA	NA	NA	TGGGGAATTTTGCGCAATGGGCGAGAGCCTGACGCAGCAACGCCGCGTGGAGGATGAAGGTCTTTGGATTGTAAACTCCTGTCAGCGGGGAAAAAGGGACTCAGGCTAATACCCTGGGGACTTGATTGTACCCGCAGAGGAAGCCCCGGCTAACTCTGTGCCAGCAGCCGCGGTAATACAGAGGGGGCGAGCGTTATTCGGAATTATTGGGCGTAAAGGGCGCGTAGGCGGCC	0	0	0	0	0	0	0	0	0	0	0	0	0	0	0	214
OTU_1673	Bacteria	Proteobacteria	Alphaproteobacteria	Rhodobacterales	Rhodobacteraceae	Rubellimicrobium	roseum	TGGGGAATCTTAGACAATGGGCGCAAGCCTGATCTAGCCATGCCGCGTGGGTGATGAAGGCCTTAGGGTCGTAAAGCCCTTTCGCCGGGGAAGATAATGACGGTACCCGGTAAAGAAACCCCGGCTAACTCCGTGCCAGCAGCCGCGGTAATACGGAGGGGGTTAGCGTTGTTCGGAATGACTGGGCGTAAAGCGCGCGTAGGCGGATCATCAAGTCGGGGGTGAAATCCCGG	0	0	0	0	0	0	0	0	0	0	0	0	0	0	0	211
OTU_1690	Bacteria	Proteobacteria	Alphaproteobacteria	Rhizobiales	Rhizobiales Incertae Sedis	Bauldia	NA	TGGGGAATATTGGACAATGGGCGCAAGCCTGATCCAGCCATGCCGCGTGAGTGATGAAGGCCTTAGGGTTGTAAAGCTCTTTCGCCAGGGACGATAATGACGGTACCTGGATAAGAAGCCCCGGCTAACTTCGTGCCAGCAGCCGCGGTAATACGAAGGGGGCTAGCGTTGTTCGGAATCACTGGGCGTAAAGCGTATGCAGGCGGATCGTTAAGTCGGGGGTGAAATCCCGA	0	0	0	0	0	0	0	0	0	0	0	0	0	0	0	187
OTU_1691	Bacteria	Proteobacteria	Gammaproteobacteria	Burkholderiales	Nitrosomonadaceae	mle1-7	NA	TGGGGAATTTTGGACAATGGGGGCAACCCTGATCCAGCCATGCCGCGTGAGTGAAGAAGGCCTTCGGGTTGTAAAGCTCTTTCGGTGGGAACGAAACGGGCGCGGCTAATACCTGCGCTCAATGACGGTACTCACAGAAGAAGCACCGGCTAACTACGTGCCAGCAGCCGCGGTAATACGTAGGGTGCGAGCGTTAATCGGAATTACTGGGCGTAAAGCGTGCGCAGGCGGTG	0	0	0	0	0	0	0	0	0	0	0	0	0	0	0	206
OTU_1694	Bacteria	Bacteroidota	Bacteroidia	Flavobacteriales	Flavobacteriaceae	NA	NA	TGAGGAATATTGGGCAATGGGCGGAAGCCTGACCCAGCCATGCCGCGTGCAGGAAGACGGTCCTATGGATTGTAAACTGCTTTTATACGGGAAGAAACACCCCCTCGTGAGGGGACTTGACGGTACCGTAAGAATAAGGATCGGCTAACTCCGTGCCAGCAGCCGCGGTAATACGGAGGATCCAAGCGTTATCCGGAATCATTGGGTTTAAAGGGTCCGTAGGCGGCCTTATA	0	0	0	0	0	0	0	0	52	0	0	0	0	0	0	138
OTU_1696	Bacteria	Proteobacteria	Gammaproteobacteria	Pseudomonadales	Porticoccaceae	C1-B045	NA	TGGGGAATATTGGACAATGGGGGCAACCCTGATCCAGCCATACCGCGTGTGTGAAGAAGGCCTTAGGGTTGTAAAGCACTTTCAGTGGGGAGGAAAAGTTGCCGGCGAATACCCGGCGACCGTGACGCTACCTGCAGAAGAAGCACCGGCAAACTCCGTGCCAGCAGCCGCGGTAATACGGAGGGTGCGAGCGTTAATCGGAATTACTGGGCGTAAAGCGCGCGTAGGCGGTT	0	0	0	0	0	0	0	0	0	0	0	0	0	0	0	206
OTU_1707	Bacteria	Proteobacteria	Alphaproteobacteria	Sphingomonadales	Sphingomonadaceae	Erythrobacter	NA	TGGGGAATATTGGACAATGGGCGAAAGCCTGATCCAGCAATGCCGCGTGAGTGATGAAGGCCTTAGGGTTGTAAAGCTCTTTTACTAGGGATGATAATGACAGTACCTAGAGAATAAGCTCCGGCTAACTCCGTGCCAGCAGCCGCGGTAATACGGAGGGAGCTAGCGTTGTTCGGAATTACTGGGCGTAAAGAGAACGTAGGCGGTATAGTAAGTCAGGGGTGAAATCCCGG	22	0	0	0	0	0	0	0	28	0	28	0	17	0	28	0
OTU_1738	Bacteria	Firmicutes	Bacilli	Lactobacillales	Streptococcaceae	Streptococcus	varani	TAGGGAATCTTCGGCAATGGGGGCAACCCTGACCGAGCAACGCCGCGTGAGTGAAGAAGGTTTTCGGATCGTAAAGCTCTGTTGTAAGAGAAGAACGGGTATGAGAGTGGAAAATTCATACTGTGACGGTATCTTACCAGAAAGGGACGGCTAACTACGTGCCAGCAGCCGCGGTAATACGTAGGTCCCGAGCGTTGTCCGGATTTATTGGGCGTAAAGCGAGCGCAGGTGGT	0	0	0	0	0	0	0	0	0	198	0	0	0	0	0	0
OTU_1739	Bacteria	Actinobacteriota	Actinobacteria	Propionibacteriales	Nocardioidaceae	Nocardioides	NA	TGGGGAATATTGGACAATGGGCGGAAGCCTGATCCAGCAACGCCGCGTGAGGGATGACGGCCTTCGGGTTGTAAACCTCTTTCGCCTGTGACGAAGCGCAAGTGACGGTAACAGGTAAAGAAGCACCGGCCAACTACGTGCCAGCAGCCGCGGTAATACGTAGGGTGCGAGCGTTGTCCGGAATTATTGGGCGTAAAGGGCTCGTAGGCGGTTTGTCGCGTCGGGAGTGAAAA	0	0	0	0	0	0	0	81	0	0	0	0	0	0	0	109
OTU_1740	Bacteria	Firmicutes	Bacilli	Paenibacillales	Paenibacillaceae	Ammoniibacillus	NA	TAGGGAATCTTCGGCAATGGACGGAAGTCTGACCGAGCAACGCCGCGTGAGTGAAGAAGGTTTTCGGATCGTAAAACTCTGTTGCCAGGGAAGAATGGTTGGGAGAGTAACTGCTCTTGACATGACGGTACCTGAGAAGAAAGCCCCGGCTAACTACGTGCCAGCAGCCGCGGTAATACGTAGGGGGCAAGCGTTGTCCGGAATTATTGGGCGTAAAGCGCGCGCAGGCGGTG	0	0	0	0	0	0	0	0	0	197	0	0	0	0	0	0
OTU_1745	Bacteria	Proteobacteria	Gammaproteobacteria	Burkholderiales	Nitrosomonadaceae	MND1	NA	TGGGGAATTTTGGACAATGGGGGCAACCCTGATCCAGCCATGCCGCGTGTGTGAAGAAGGCCTTCGGGTTGTAAAGCACTTTCGGCCGGAACGAAATCGCGCGAGTTAACACCCCGCGTGGATGACGGTACCGGAAGAAGAAGCACCGGCTAACTACGTGCCAGCAGCCGCGGTAATACGTAGGGTGCGAGCGTTAATCGGAATTACTGGGCGTAAAGTGTGCGCAGGTGGCC	0	0	0	0	0	0	196	0	0	0	0	0	0	0	0	0
OTU_1747	Bacteria	Actinobacteriota	Acidimicrobiia	Microtrichales	Iamiaceae	Iamia	NA	CGGGGAATATTGCACAATGGGCGAAAGCCTGATGCAGCGACGCCGCGTGGGGGATGAAGGCTCTCGGGTTGTAAACCCCTTTCAGCAGGGACGAAATCAGACGGTACCTGCAGAAGAAGCCCCGGCCAACTACGTGCCAGCAGCCGCGGTAACACGTAGGGGGCGAGCGTTGTCCGGATTTATTGGGCGTAAAGAGCTCGTAGGCGGTTCGATAAGTCGGGTGTGAAAACTCT	0	0	0	0	0	0	0	0	0	0	0	0	0	0	0	195
OTU_1750	Bacteria	Planctomycetota	Planctomycetes	Pirellulales	Pirellulaceae	Rhodopirellula	NA	TCGAGAATCTTTGGCAATGGACGAAAGTCTGACCAAGCGACGCCGCGTGCGGGATGAAGGCCCTCGGGTTGTAAACCGCTGTCAGTTTGGAGGAAAGGCATGTGAAGAGCATGCCCTGACCGATATTCAGAGGAAGGACGGGCTAAGTTCGTGCCAGCAGCCGCGGTAAGACGAACCGTCCAAACGTTATTCGGTATCACTGGGCTTAAAGCGTGCGTAGGCGGCTTGAAAGG	0	0	0	0	0	0	115	0	0	0	0	0	0	0	0	0
OTU_1755	Bacteria	Proteobacteria	Alphaproteobacteria	Rhizobiales	Beijerinckiaceae	Bosea	NA	TGGGGAATATTGGACAATGGGCGCAAGCCTGATCCAGCCATGCCGCGTGAGTGATGAAGGCCTTAGGGTTGTAAAGCTCTTTTGTCCGGGAAGATAATGACTGTACCGGAAGAATAAGCCCCGGCTAACTTCGTGCCAGCAGCCGCGGTAATACGAAGGGGGCTAGCGTTGCTCGGAATCACTGGGCGTAAAGGGCGCGTAGGCGGACTTTTAAGTCGGAGGTGAAAGCCCAG	0	0	0	0	0	0	0	0	0	0	0	0	0	0	182	0
OTU_1759	Bacteria	Patescibacteria	Parcubacteria	Candidatus Nomurabacteria	NA	NA	NA	TCGAGAATCTTCCACAATGGACGAAAGTCTGATGGAGCGACATCGCGTGACTGATGAAGGGCTTCGGTCTGTAAAGGTCTTTTATGAAGGAAGAAGTTTATTGACGGTACTTCATGAATAAGGGGTTGCTAAACTCGTGCCAGCAGCAGCGGTAATACGAGTACCCCGAGCGTTATCCGGAATTATTGGGCGTAAAGGATGTGTAGGTGGTTATGTTAGTCGTGTGTTAAAGC	0	0	0	0	0	0	0	0	0	0	0	192	0	0	0	0
OTU_1777	Bacteria	Proteobacteria	Gammaproteobacteria	Enterobacterales	Aeromonadaceae	NA	NA	TGGGGAATATTGCACAATGGGGGAAACCCTGATGCAGCCATGCCGCGTGTGTGAAGAAGGCCTTCGGGTTGTAAAGCACTTTCAGTCAGGAGGAAAGGTGGCTAGCTAATATCTAGTTGCTGTGACGTTACTGACAGAAGAAGCACCGGCTAACTCCGTGCCAGCAGCCGCGGTAATACGGAGGGTGCAAGCGTTAATCGGAATTACTGGGCGTAAAGCGCACGCAGGCGGCT	0	0	0	0	0	0	0	0	0	0	0	0	0	0	190	0
OTU_1793	Bacteria	Actinobacteriota	Thermoleophilia	Gaiellales	Gaiellaceae	Gaiella	NA	TGGGGAATCTTGTCCAATGGGCGAAAGCCTGAGACAGCGACGCCGCGTGCGGGAAGAAGGCCTTCGGGTTGTAAACCGCTTTCAGGAGGGACGAAGCCACTCGGGTTAATAGCCCAGAGGGTGACGGTACCTCCAGAAGAAGCCCCGGCTAACTACGTGCCAGCAGCCGCGGTAATACGTAGGGGGCAAGCGTTGTCCGGATTTATTGGGCGTAAAGAGCGTGTAGGCGGCCA	0	0	0	0	0	0	0	0	0	0	0	0	0	0	0	188
OTU_1826	Bacteria	Bacteroidota	Bacteroidia	Bacteroidales	Prevotellaceae	Prevotella	NA	TGAGGAATATTGGTCAATGGGCGAGAGCCTGAACCAGCCAAGTAGCGTGCAGGATGACGGCCCTATGGGTTGTAAACTGCTTTTATGTGGGGATAAAGTGTGTGACGTGTCATGCATTGCAGGTACCACATGAATAAGGACCGGCTAATTCCGTGCCAGCAGCCGCGGTAATACGGAAGGTCCGGGCGTTATCCGGATTTATTGGGTTTAAAGGGAGCGTAGGCTGTCTATTA	0	0	0	0	0	184	0	0	0	0	0	0	0	0	0	0
OTU_1828	Bacteria	Actinobacteriota	Actinobacteria	Frankiales	Geodermatophilaceae	Blastococcus	NA	TGGGGAATATTGCGCAATGGGCGGAAGCCTGACGCAGCGACGCCGCGTGGGGGATGACGGCCTTCGGGTTGTAAACCTCTTTCAGCAGGGACGAAGCGGAAGTGACGGTACCTGCAGAAGAAGCACCGGCCAACTACGTGCCAGCAGCCGCGGTAATACGTAGGGTGCAAGCGTTGTCCGGAATTATTGGGCGTAAAGAGCTCGTAGGCGGTTTGTTGCGTCGGCTGTGAAAT	0	0	0	0	0	0	0	0	0	0	0	0	0	0	0	184
OTU_1840	Bacteria	Acidobacteriota	Thermoanaerobaculia	Thermoanaerobaculales	Thermoanaerobaculaceae	Subgroup 10	NA	TGGGGAATATTGGACAATGGGCGAAAGCCTGATCCAGCAACGCCGCGTGGAGGATGAAGGCCTTCGGGTTGTAAACTCCTGTCAGGTGGAACGAAAAACCTTGGCTAATAACTGAGGCATATGACGGTACCACCAGAGGAAGCCCCGGCTAACTCTGTGCCAGCAGCCGCGGTAATACAGAGGGGGCAAGCGTTATTCGGAATTATTGGGCGTAAAGGGCGCGTAGGCGGCTA	0	0	0	0	0	0	0	0	0	0	0	0	0	0	0	182
OTU_1852	Bacteria	Proteobacteria	Gammaproteobacteria	Burkholderiales	Oxalobacteraceae	NA	NA	TGGGGAATTTTGGACAATGGGCGCAAGCCTGATCCAGCAATGCCGCGTGAGTGAAGAAGGCCTTCGGGTTGTAAAGCTCTTTTGTCAGGGAAGAAACGGTTCCAGCTAATATCTGGGGCTAATGACGGTACCTGAAGAATAAGCACCGGCTAACTACGTGCCAGCAGCCGCGGTAATACGTAGGGTGCAAGCGTTAATCGGAATTACTGGGCGTAAAGCGTGCGCAGGCGGTT	0	0	0	0	0	0	0	0	0	0	0	0	0	0	0	180
OTU_1867	Bacteria	Chloroflexi	Dehalococcoidia	S085	NA	NA	NA	CTAGGAATCTTGGGAATGGGCGAAAGCCTGACCCAGCAACGCCGCGTGGGCGATGAAGGCCTTCGGGTCGTAAAGCCCTTTTGCAGGGGACGATGATGACGGTACCCTGCGAATAAGCCACGGCTAACTACGTGCCAGCAGCCGCGGTAATACGTAGGTGGCGAGCGTTGTCCGGATTTACTGGGCGTAAAGGGCGTGCAGGCGGTTTGTTAAGTGCAGGGTGAAAGCTCCCG	0	0	0	0	0	0	0	0	0	0	0	0	0	0	0	177
OTU_1886	Bacteria	Actinobacteriota	Acidimicrobiia	Microtrichales	Microtrichaceae	IMCC26207	NA	TGGGGAATCTTGCGCAATGGGCGAAAGCCTGACGCAGCAACGCCGCGTGCGGGATGACGGCCTTCGTGGTTGTAAACCGCTTTCAGCAGGGACGAAAATGACGGTACCTGCAGAAGAAGCCCCGGCTAACTACGTGCCAGCAGCCGCGGTAATACGTAGGGGGCGAGCGTTGTCCGGATTCATTGGGCGTAAAGAGCTCGTAGGCGGTTCAGTAAGTCAGGTGTTAAAGCTCC	0	0	0	0	0	0	0	0	0	0	0	0	0	0	0	174
OTU_1894	Bacteria	Firmicutes	Bacilli	Paenibacillales	Paenibacillaceae	Paenibacillus	NA	TAGGGAATCTTCCGCAATGGGCGAAAGCCTGACGGAGCAATGCCGCGTGAGTGATGAAGGTTTTCGGATCGTAAAGCTCTGTTGCCAGGGAAGAACGCTTGGGAGAGTAACTGCTCTCAAGGTGACGGTACCTGAGAAGAAAGCCCCGGCTAACTACGTGCCAGCAGCCGCGGTAATACGTAGGGGGCAAGCGTTGTCCGGAATTATTGGGCGTAAAGCGCGCGCAGGCGGTC	0	0	0	0	0	0	0	0	0	0	0	0	0	0	0	164
OTU_1895	Bacteria	Proteobacteria	Alphaproteobacteria	Rhizobiales	Beijerinckiaceae	Methylobacterium-Methylorubrum	NA	TGGGGAATATTGGACAATGGGGGCAACCCTGATCCAGCCATGCCGCGTGAGTGATGACGGCCTTAGGGTTGTAAAGCTCTTTTCTCCGGGACGATAATGACGGTACCGGAGGAATAAGCCCCGGCTAACTTCGTGCCAGCAGCCGCGGTAATACGAAGGGGGCTAGCGTTGCTCGGAATCACTGGGCGTAAAGGGCGCGTAGGCGGCTGATTTAGTCGAGGGTGAAAGCCCGT	0	0	0	0	0	0	0	0	0	0	0	173	0	0	0	0
OTU_1909	Bacteria	Chloroflexi	Anaerolineae	Anaerolineales	Anaerolineaceae	NA	NA	TAGGGAATATTGCACAATGGGCGAAAGCCTGATGCAGCAACGCCGCGTGAGCGATGAAGGCCTTCGGGTCGTAAAGCTCTTTTCTGAGAGACGAGATAGGACGGTATCTCAGGAATAAGTCTCGGCTAACTACGTGCCAGCAGCCGCGGTAAAACGTAGGAGGCGAGCGTTATCCGGATTCACTGGGCGTAAAGCGCGTGCAGGCGGTTCGGTAAGTTGGGCGTGAAATCTCC	0	0	0	0	0	0	0	0	0	0	0	171	0	0	0	0
OTU_1916	Bacteria	Acidobacteriota	Vicinamibacteria	Vicinamibacterales	NA	NA	NA	TGGGGAATTGTTCGCAATGGGCGCAAGCCTGACGACGCAACGCCGCGTGGAGGATGAAGACCTTCGGGTCGTAAACTCCTTTCGATCGAGACGAATGGTCCTTGGGACAATACCCTGAGGAAGTGACGGTACCGAGAGAAGAAGCCCCGGCTAACTCCGTGCCAGCAGCCGCGGTAATACGGGGGGGGCAAGCGTTGTTCGGAATTACTGGGCGTAAAGGGCTCGTAGGTGGC	0	0	0	0	0	0	0	0	0	0	0	0	0	0	0	170
OTU_1924	Bacteria	Actinobacteriota	Thermoleophilia	Solirubrobacterales	Solirubrobacteraceae	Solirubrobacter	NA	TGGGGAATCTTGCGCAATGCGCGAAAGCGTGACGCAGCAACGCCGCGTGGGGGAAGAAGGCCTTCGGGTTGTAAACCCCTTTCAGTTGGGACGAAGCTTCGCCGGTGAATAGCCGGCTGGAGTGACGGTACCTTCACAAGAAGCCCCGGCTAACTACGTGCCAGCAGCCGCGGTAATACGTAGGGGGCTAGCGTTGTCCGGAATCATTGGGCGTAAAGAGCGTGTAGGCGGCC	0	0	0	0	0	0	0	0	0	0	0	0	0	0	0	169
OTU_1925	Bacteria	Acidobacteriota	Vicinamibacteria	Vicinamibacterales	NA	NA	NA	TGGGGAATTGTTCGCAATGGGCGCAAGCCTGACGACGCAACGCCGCGTGGAGGACGAAGATCTTCGGGTCGTAAACTCCTTTCGATCGGGAAGAACGGCTTCCGGGTGAACAACCCGGGAGAGTGACGGTACCGAGAGAAGAAGCCCCGGCTAACTCTGTGCCAGCAGCCGCGGTAATACAGGGGGGGCAAGCGTTGTTCGGAATTACTGGGCGTAAAGGGCTCGTAGGCGGC	0	0	0	0	0	0	0	0	0	0	0	0	0	0	0	169
OTU_1945	Eukaryota	NA	NA	NA	NA	NA	NA	GGAACCAGGACCTTTACTTTGAAAAAATTAGAGTGTTCAAAGCAGGCTCGACGCCGGAATATATTAGCATGGAATAATAAAATAGGACGTGCGGTTCTATTTTGTTGGTTTTTGGAATCGCCGTAATGATTAATAGGGACAGTCGGGGGCATTAGTACTCACATGCTAGAGGTGAAATTCTTGGATTTTGTGAAGACTAACTTCTGCGAAAGCATTTGCCAAGGATGTTTTCA	0	0	0	0	0	0	0	134	0	0	0	0	0	0	0	32
OTU_1969	Bacteria	Proteobacteria	Gammaproteobacteria	Burkholderiales	Oxalobacteraceae	Massilia	NA	TGGGGAATTTTGGACAATGGGCGCAAGCCTGATCCAGCAATGCCGCGTGAGTGAAGAAGGCCTTCGGGTTGTAAAGCTCTTTTGTCAGGGAAGAAACGGCTGTGGCTAATATCCACGGCTAATGACGGTACCTGAAGAATAAGCACCGGCTAACTACGTGCCAGCAGCCGCGGTAATACGTAGGGTGCAAGCGTTAATCGGAATTACTGGGCGTAAAGCGTGCGCAGGCGGTT	0	143	0	0	0	0	0	0	0	0	0	0	0	0	0	0
OTU_1978	Bacteria	Chloroflexi	Chloroflexia	Thermomicrobiales	JG30-KF-CM45	NA	NA	CAAGGAATTTTCCGCAATGGGCGCAAGCCTGACGGAGCAACGCCGCGTGCGGGATGACGCTTTTCGGAGTGTAAACCGCTGTTCGTGGGGACGAAGCACTGACGGTACCCACGGAGGAAGGCCCGGCTAACTACGTGCCAGCAGCCGCGGTAATACGTAGGGGTCGAGCGTTGTCCGGAGTTACTGGGCGTAAAGCGCGTGCAGGTGGCTCATTACGCCCGGCGTGAAAGCCC	0	0	0	0	0	0	0	5	0	0	0	156	0	0	0	0
OTU_1981	Bacteria	RCP2-54	NA	NA	NA	NA	NA	TGGGGAATCTTGGACAATGGGGGAAACCCTGATCCAGCGACGCCGCGTGGGTGATGAAGGCCTTCGGGTCGTAAAGCCCTGTCGGGAGGGAAGAAACTCCTGCCGGTGAACAATCGGCGGGATTGACGGTACCTCCTAAGGAAGCACCGGCTAACTCTGTGCCAGCAGCCGCGGTAAGACAGAGGGTGCAAGCGTTGTTCGGAATTACTGGGCGTAAAGGGCGCGTAGGCGGT	0	0	0	0	0	0	0	0	0	0	0	0	0	0	0	161
OTU_1987	Bacteria	Proteobacteria	Gammaproteobacteria	Burkholderiales	Oxalobacteraceae	Noviherbaspirillum	NA	TGGGGAATTTTGGACAATGGGGGCAACCCTGATCCAGCAATGCCGCGTGAGTGAAGAAGGCCTTCGGGTTGTAAAGCTCTTTTGTCAGGGAAGAAACGGCGGGAGCTAATACCTTCTGCTAATGACGGTACCTGAAGAATAAGCACCGGCTAACTACGTGCCAGCAGCCGCGGTAATACGTAGGGTGCAAGCGTTAATCGGAATTACTGGGCGTAAAGCGTGCGCAGGCGGTT	0	0	0	0	0	0	0	0	0	0	0	0	0	0	0	160
OTU_1998	Bacteria	Acidobacteriota	Vicinamibacteria	Vicinamibacterales	NA	NA	NA	TGGGGAATTGTTCGCAATGGGCGCAAGCCTGACGACGCAACGCCGCGTGGAGGATGAAGATCTTCGGGTCGTAAACTCCTTTCGATCGAGACGAATTCCCCCGGGGTGAACAATCCCGGGGGTTGACGGTACCGAGAGAAGAAGCCCCGGCTAACTCCGTGCCAGCAGCCGCGGTAATACGGGGGGGGCAAGCGTTGTTCGGAATTACTGGGCGTAAAGGGCTCGTAGGTGGC	0	0	0	0	0	0	0	158	0	0	0	0	0	0	0	0
OTU_2036	Bacteria	Verrucomicrobiota	Verrucomicrobiae	Verrucomicrobiales	DEV007	NA	NA	TCGAGAATCATTCACAATGGGCGAAAGCCTGATGGTGCGACGCCGCGTGGAGGACGAAGGCCCTAGGGTCGTAAACTCCTGTCATCAGGGAGTAAGGTGTTCACTAGTAACTGAGTGGGCAATTGATAGTACCTGAAGAGGAAGGGACGGCTAACTTCGTGCCAGCAGCCGCGGTAATACGAAGGTCCCGAGCGTTGTTCGGATTTACTGGGCGTAAAGAGTCTGTAGGCGGT	18	0	0	0	0	0	0	0	0	0	0	111	0	0	0	0
OTU_2046	Bacteria	Proteobacteria	Gammaproteobacteria	Burkholderiales	Comamonadaceae	Diaphorobacter	NA	TGGGGAATTTTGGACAATGGGCGAAAGCCTGATCCAGCCATGCCGCGTGCAGGATGAAGGCCTTCGGGTTGTAAACTGCTTTTGTACGGAACGAAAAGCCTCTTTCTAATAAAGAGGGGTCATGACGGTACCGTAAGAATAAGCACCGGCTAACTACGTGCCAGCAGCCGCGGTAATACGTAGGGTGCAAGCGTTAATCGGAATTACTGGGCGTAAAGCGTGCGCAGGCGGTT	0	0	0	0	0	114	0	0	0	0	0	0	0	0	0	0
OTU_2050	Bacteria	Proteobacteria	Gammaproteobacteria	Enterobacterales	Alteromonadaceae	Rheinheimera	NA	TGGGGAATATTGGACAATGGGCGCAAGCCTGATCCAGCCATGCCGCGTGTGTGAAGAAGGCCTTAGGGTTGTAAAGCACTTTCAGCGAGGAGGAAGGGGTTGTAGTTAATAGCTGCAATCTTTGACGTTACTCGCAGAAGAAGCACCGGCTAACTCTGTGCCAGCAGCCGCGGTAATACAGAGGGTGCAAGCGTTAATCGGAATTACTGGGCGTAAAGCGCACGCAGGCGGTT	0	0	0	0	0	0	0	0	0	0	0	152	0	0	0	0
OTU_2054	Bacteria	Chloroflexi	KD4-96	NA	NA	NA	NA	TCGGGAATTTTGCTCAATGGGCGCAAGCCTGAAGCAGCAACGCCGCGTGAGGGATGAAGGCCTTCGGGTTGTAAACCTCTTTTCTCAGGGACGATGATGACGGTACCTGAGGAATAAGCCACGGCTAACTACGTGCCAGCAGCCGCGGTAATACGTAGGTGGCAAGCGTTGTCCGGATTTACTGGGCGTAAAGAGCGCGCAGGCGGTCGGATCAGTCGAATGTGAAAGCCCCC	0	0	0	0	0	0	0	0	0	0	0	0	0	0	0	151
OTU_2077	Bacteria	Bacteroidota	Bacteroidia	Flavobacteriales	Flavobacteriaceae	Flavobacterium	succinicans	TGAGGAATATTGGACAATGGGCGCAAGCCTGATCCAGCCATGCCGCGTGCAGGATGACGGTCCTATGGATTGTAAACTGCTTTTGTACAGGAAGAAACACTGGTTCGTGAACCAGCTTGACGGTACTGTAAGAATAAGGATCGGCTAACTCCGTGCCAGCAGCCGCGGTAATACGGAGGATCCAAGCGTTATCCGGAATCATTGGGTTTAAAGGGTCCGTAGGCGGTTTAGTA	0	0	0	0	0	0	0	0	0	0	0	0	0	0	0	148
OTU_2085	Bacteria	Proteobacteria	Gammaproteobacteria	Enterobacterales	Enterobacteriaceae	Enterobacter	NA	TGGGGAATATTGCACAATGGGCGCAAGCCTGATGCAGCCATGCCGCGTGTATGAAGAAGGCCTTCGGGTTGTAAAGTACTTTCAGCGGGGAGGAAGGCGACAGGGTTAATAACCCTGTCGATTGACGTTACCCGCAGAAGAAGCACCGGCTAACTCCGTGCCAGCAGCCGCGGTAATACGGAGGGTGCAAGCGTTAATCGGAATTACTGGGCGTAAAGCGCACGCAGGCGGTC	0	0	0	0	0	0	0	147	0	0	0	0	0	0	0	0
OTU_2086	Bacteria	Bacteroidota	Bacteroidia	Flavobacteriales	Flavobacteriaceae	NA	NA	TGAGGAATATTGGGCAATGGAGGCAACTCTGACCCAGCCATGCCGCGTGCAGGAAGACGGCCCTATGGGTTGTAAACTGCTTTTATAGAGGAAGAAACCCTCCCACGTGTGGGAGGCTGACGGTACTCTACGAATAAGGACCGGCTAACTCCGTGCCAGCAGCCGCGGTAATACGGAGGGTCCAAGCGTTATCCGGAATCATTGGGTTTAAAGGGTCCGTAGGCGGGCAATTA	117	0	0	0	0	0	0	0	0	0	0	0	0	0	0	0
OTU_2138	Bacteria	Proteobacteria	Alphaproteobacteria	Rhizobiales	Rhizobiaceae	Brucella	NA	TGGGGAATATTGGACAATGGGCGCAAGCCTGATCCAGCCATGCCGCGTGAGTGATGAAGGCCCTAGGGTTGTAAAGCTCTTTCACCGGTGAAGATAATGACGGTAACCGGAGAAGAAGCCCCGGCTAACTTCGTGCCAGCAGCCGCGGTAATACGAAGGGGGCTAGCGTTGTTCGGATTTACTGGGCGTAAAGCGCACGTAGGCGGACTTTTAAGTCAGGGGTGAAATCCCGG	0	0	0	0	0	0	0	0	0	0	0	0	0	0	141	0
OTU_2160	Bacteria	Chloroflexi	Chloroflexia	Chloroflexales	Roseiflexaceae	NA	NA	CAAGGAATTTTCCGCAATGGGCGCAAGCCTGACGGAGCAACGCCGCGTGCAGGATGACGGCTTTCGGGTTGTAAACTGCTTTTGGGGGGGACGAGATGGACGGTACCCTCCGAATAAGCCCCGGCTAACTCTGTGCCAGCAGCCGCGGTAAGACAGAGGGGGCAAGCGTTGTCCGGATTGACTGGGCGTAAAGCGCACGCAGGTGGCACGGCAAGTGAGGTGTGAAAGCCCCG	0	0	0	0	0	0	0	0	0	0	0	0	0	0	0	139
OTU_2167	Bacteria	Actinobacteriota	Actinobacteria	Propionibacteriales	Nocardioidaceae	Nocardioides	NA	TGGGGAATATTGGACAATGGGCGGAAGCCTGATCCAGCAACGCCGCGTGAGGGATGACGGCCTTCGGGTTGTAAACCTCTTTCGGTAGGGACGAAGCGCAAGTGACGGTACCTACTAAAGAAGCACCGGCCAACTACGTGCCAGCAGCCGCGGTAATACGTAGGGTGCGAGCGTTGTCCGGAATTATTGGGCGTAAAGGGCTCGTAGGCGGTTTGTCGCGTCGGGAGTGAAAA	0	0	0	0	0	0	0	135	0	0	0	0	0	0	0	0
OTU_2215	Bacteria	Actinobacteriota	Thermoleophilia	Gaiellales	Gaiellaceae	Gaiella	NA	TGGGGAATCTTGCGCAATGGGCGAAAGCCTGACGCAGCGACGCCGCGTGGGGGAAGAAGGCCTTCGGGTTGTAAACCTCTTTCAGCAGGGACGAAGCCACTCGGGTTAATAGCCCAGAGGGTGACGGTACCTGCAGAAGAAGCCCCGGCTAACTACGTGCCAGCAGCCGCGGTAATACGTAGGGGGCAAGCGTTGTCCGGATTTATTGGGCGTAAAGAGCGTGTAGGCGGCCG	0	0	0	0	0	0	0	0	0	0	0	0	0	0	0	132
OTU_2236	Bacteria	Proteobacteria	Gammaproteobacteria	Burkholderiales	Comamonadaceae	Aquabacterium	NA	TGGGGAATTTTGGACAATGGGCGCAAGCCTTATCCAGCAACGCCGCGTGCAGGAAGAAGGCCTTCGGGTTGTAAACTGCTTTTGTCAGGGAAGAAATCTTCTGGGTTAATACCTCGGGAGGATGACGGTACCTGAAGAATAAGCACCGGCTAACTACGTGCCAGCAGCCGCGGTAATACGTAGGGTGCGAGCGTTAATCGGAATTACTGGGCGTAAAGCGTGCGCAGGCGGCT	0	0	0	0	0	0	0	0	0	0	0	130	0	0	0	0
OTU_2238	Bacteria	Gemmatimonadota	Gemmatimonadetes	Gemmatimonadales	Gemmatimonadaceae	NA	NA	TGGGGAATCTTGCGCAATGGCCTAACGGCTGACGCAGCGACGCCGCGTGTGGGATGAAGCTCTTCGGAGTGTAAACCACTGTTGCCCGGGACGAACAGCTCGATTAATCGAGCCTGACGGTACCGGGTGAGGAAGCACCGGCTAACTCCGTGCCAGCAGCCGCGGTAATACGGGGGGTGCGAGCGTTGTCCGGAATCACTGGGCGTAAAGGGCGCGTAGGTGGTTTGATAAGG	0	0	0	0	0	0	130	0	0	0	0	0	0	0	0	0
OTU_2250	Bacteria	Proteobacteria	Gammaproteobacteria	Immundisolibacterales	Immundisolibacteraceae	NA	NA	TGGGGAATATTGGACAATGGGGGAAACCCTGATCCAGCAATACCGCGTGTGTGAAGAAGGCCTTCGGGTTGTAAAGCACTTTTAGCAGGAAAGAAAGACTATGCGCTAATACCGCACGGTTTTGACGTTACTTGCAGAAAAAGCACCGGCTAACTCCGTGCCAGCAGCCGCGGTAATACGGAGGGTGCAAGCGTTAATCGGAATTACTGGGCGTAAAGCGCGCGTAGGCGGCT	0	0	0	0	0	0	0	129	0	0	0	0	0	0	0	0
OTU_2272	Bacteria	Acidobacteriota	Vicinamibacteria	Vicinamibacterales	NA	NA	NA	TGGGGAATTGTTCGCAATGGGCGCAAGCCTGACGACGCAACGCCGCGTGGAGGACGAAGATCTTCGGGTCGTAAACTCCTGTCGAGTGGGAAGAATGCTTCGGGGACGAATACTCCCCGAAATTGACGGTACCACTAAAGGAAGCCCCGGCTAACTCCGTGCCAGCAGCCGCGGTAATACGGGGGGGGCAAGCGTTGTTCGGAATTACTGGGCGTAAAGGGCTCGTAGGCGGC	0	0	0	0	0	0	127	0	0	0	0	0	0	0	0	0
OTU_2276	Bacteria	Bacteroidota	Bacteroidia	Sphingobacteriales	AKYH767	NA	NA	TAAGGAATATTGGACAATGGGCGCAAGCCTGATCCAGCCATGCCGCGTGAAGGATTAAGGCCCTACGGGTTGTAAACTTCTTTTGCAGAAGGGTAAACCTAGATACGTGTATCTAGCTGAAAGTACTCTGCGAATAAGCATCGGCTAACTCCGTGCCAGCAGCCGCGGTAATACGGAGGATGCAAGCGTTATCCGGATTTACTGGGTTTAAAGGGTGCGTAGGCGGACGGGTC	0	0	0	0	0	0	0	0	0	0	0	126	0	0	0	0
OTU_2281	Bacteria	Proteobacteria	Alphaproteobacteria	Rhodobacterales	Rhodobacteraceae	NA	NA	TGGGGAATCTTAGACAATGGGGGAAACCCTGATCTAGCCATGCCGCGTGATCGATGAAGGCCTTAGGGTTGTAAAGATCTTTCAGGTGGGAAGATAATGACTGTACCACCAGAAGAAGCCCCGGCTAACTCCGTGCCAGCAGCCGCGGTAATACGGAGGGGGCTAGCGTTATTCGGAATTACTGGGCGTAAAGCGCACGTAGGCGGATCGGAAAGTCAGAGGTGAAATCCCAG	0	0	0	0	0	0	0	0	0	0	0	125	0	0	0	0
OTU_2287	Bacteria	Acidobacteriota	Vicinamibacteria	Vicinamibacterales	Vicinamibacteraceae	NA	NA	TGGGGAATTGTTCACAATGGGCGCAAGCCTGATGACGCAACGCCGCGTGGGGGATGAAGGTCTTCGGATTGTAAACCCCTGTCGAATGGGACGAATGACCTCTGGGCTAATCACCAGAGGAATGACGGTACCGTTAAAGGAAGCCACGGCTAACTCTGTGCCAGCAGCCGCGGTAATACAGAGGTGGCAAGCGTTGTTCGGAATTACTGGGCGTAAAGGGCGCGTAGGCGGCC	0	0	0	0	0	0	0	0	0	0	0	0	0	0	0	125
OTU_2291	Bacteria	Proteobacteria	Alphaproteobacteria	Acetobacterales	Acetobacteraceae	NA	NA	TGGGGAATATTGGACAATGGGCGCAAGCCTGATCCAGCAATGCCGCGTGGGTGAAGAAGGTCTTCGGATTGTAAAGCCCTTTCGGCGGGGACGATGATGACGGTACCCGCAGAAGAAGCCCCGGCTAACTTCGTGCCAGCAGCCGCGGTAATACGAAGGGGGCTAGCGTTGCTCGGAATCACTGGGCGTAAAGGGCGCGTAGGCGGCTCTGTTAGTCAGGCGTGAAATTCCTG	0	0	0	0	0	0	0	0	0	0	0	0	0	0	0	124
OTU_2298	Bacteria	Proteobacteria	Alphaproteobacteria	Acetobacterales	Acetobacteraceae	Roseomonas	stagni	TGGGGAATATTGGACAATGGGCGCAAGCCTGATCCAGCAATGCCGCGTGGATGAAGAAGGTCTTCGGATTGTAAAGTCCTTTCGACGGGGACGATGATGACGGTACCCGTAGAAGAAGCCCCGGCTAACTTCGTGCCAGCAGCCGCGGTAATACGAAGGGGGCTAGCGTTACTCGGAATTACTGGGCGTAAAGGGCGCGTAGGCGGCTCTGTAAGTCAGGCGTGAAATTCCTG	0	0	0	0	0	0	0	0	107	0	0	0	0	0	0	0
OTU_2311	Bacteria	Campylobacterota	Campylobacteria	Campylobacterales	Sulfurovaceae	Sulfurovum	NA	TGGGGAATATTGCACAATGGAGGAAACTCTGATGCAGCAACGCCGCGTGGAGGATGACGCATTTCGGTGTGTAAACTCCTTTTATATAGGAAGATAATGACGGTACTATATGAATAAGCACCGGCTAACTCCGTGCCAGCAGCCGCGGTAATACGGAGGGTGCAAGCGTTACTCGGAATCACTGGGCGTAAAGCGCGCGCAGGCGGCTATTTAAGTTGGATGTGAAAGCCTAC	107	0	0	0	0	0	0	0	0	0	0	0	0	0	0	0
OTU_2324	Bacteria	Nitrospirota	Nitrospiria	Nitrospirales	Nitrospiraceae	Nitrospira	NA	TAAGGAATATTGCGCAATGGGCGACAGCCTGACGCAGCGACGCCGCGTGGGGGATGAAGGTCTTCGGATTGTAAACCCCTTTCGGCAGGGAAGATGGAACGGGTAACCGTTCGGACGGTACCTGCAGAAGCAGCCACGGCTAACTTCGTGCCAGCAGCCGCGGTAATACGAAGGTGGCAAGCGTTGTTCGGATTTACTGGGCGTACAGGGAGCGTAGGCGGTTGGGTAAGCCC	0	0	0	0	0	0	0	0	0	0	0	0	0	0	0	121
OTU_2333	Bacteria	Proteobacteria	Gammaproteobacteria	Burkholderiales	Burkholderiaceae	Lautropia	mirabilis	TGGGGAATTTTGGACAATGGGCGAAAGCCTGATCCAGCAATGCCGCGTGTGTGATGAAGGCCTTCGGGTTGTAAAGCACTTTTGGCGGGAACGAAAAGGACTGTGCCAATACCACGGTTCGATGACGGTACCCGCAGAATAAGCACCGGCTAACTACGTGCCAGCAGCCGCGGTAATACGTAGGGTGCAAGCGTTAATCGGAATTACTGGGCGTAAAGAGTGCGCAGGCGGTT	0	0	120	0	0	0	0	0	0	0	0	0	0	0	0	0
OTU_2341	Bacteria	Actinobacteriota	Actinobacteria	Propionibacteriales	Nocardioidaceae	Nocardioides	caricicola	TGGGGAATATTGGACAATGGGCGAAAGCCTGATCCAGCAACGCCGCGTGAGGGATGACGGCCTTCGGGTTGTAAACCTCTTTCAGCGGGGACGAAGCGCCGGTAATGGTGGTGACGGTACCCGCAGAAGAAGCACCGGCCAACTACGTGCCAGCAGCCGCGGTAATACGTAGGGTGCGAGCGTTGTCCGGAATTATTGGGCGTAAAGGGCTCGTAGGCGGTTTGTCGCGTCGG	0	0	0	0	0	0	0	0	0	0	0	0	0	0	0	120
OTU_2349	Bacteria	Proteobacteria	Gammaproteobacteria	Salinisphaerales	Solimonadaceae	NA	NA	TGGGGAATATTGGACAATGGGCGAAAGCCTGATCCAGCAATGCCGCGTGTGTGAAGAAGGCCTTCGGGTTGTAAAGCACTTTAAGCAGGGAAGAAAACCCTTTATTTAATAGATGAAGGTTTGACGGTACCTGAAGAATAAGCACCGGCTAACTCTGTGCCAGCAGCCGCGGTAATACAGAGGGTGCAAGCGTTAATCGGATTTACTGGGCGTAAAGCGTGTGTAGGTGGTTT	0	0	0	0	0	0	0	0	0	0	0	0	0	0	0	119
OTU_2361	Bacteria	Actinobacteriota	Thermoleophilia	NA	NA	NA	NA	TGGGGAATCTTGCGCAATGCGCGAAAGCGTGACGCAGCAACGCCGCGTGGGTGAAGAAGGCTTTCGGGTCGTAAAGCCCTTTCAGCAGGGACGAAGCTCCGGCAGCGAATAGCTGTCCGGAGTGACGGTACCTGCAGAAGAAGCCCCGGCTAACTACGTGCCAGCAGCCGCGGTAATACGTAGGGGGCTAGCGTTGTCCGGAATCATTGGGCGTAAAGAGCGCGTAGGCTGCC	0	0	0	0	0	0	0	0	0	0	0	0	0	0	0	118
OTU_2401	Bacteria	Acidobacteriota	Blastocatellia	Blastocatellales	Blastocatellaceae	OLB17	NA	TCGGGAATTTTGGGCAATGGGGGAAACCCTGACCCAGCAACGCCGCGTGAAGGATGAAGTATTTCGGTATGTAAACTTCGAAAGAATAGGAAGAATTAATGACGGTACTATTTATAAGGTCCGGCTAACTACGTGCCAGCAGCCGCGGTAATACGTAGGGACCAAGCGTTGTTCGGATTTACTGGGCGTAAAGGGCGCGTAGGCGGCGCGGTAAGTCACTTGTGAAATCTCTG	0	0	0	0	0	0	0	0	0	0	0	0	0	0	0	115
OTU_2428	Bacteria	Proteobacteria	Gammaproteobacteria	Steroidobacterales	Woeseiaceae	Woeseia	NA	TGGGGAATATTGGACAATGGGGGCAACCCTGATCCAGCAATGCCGCGTGTGTGAAGAAGGCCTGCGGGTTGTAAAGCACTTTCAGTAGAGAAGAAAAGCCTAGGGTTAATACCCCTGAGTCTTGACGTTACCTACAGAAGAAGCACCGGCTAACTCCGTGCCAGCAGCCGCGGTAATACGGAGGGTGCAAGCGTTAATCGGAATTACTGGGCGTAAAGCGCGCGTAGGCGGCT	36	76	0	0	0	0	0	0	0	0	0	0	0	0	0	0
OTU_2436	Bacteria	Myxococcota	Polyangia	Polyangiales	Sandaracinaceae	Sandaracinus	NA	TGGGGAATATTGGTCAATGGACGCAAGTCTGAACCAGCCACGCCGCGTGAGTGATGAAGGCCTTCGGGTTGTAAAGCTCTGTGGGGAGGGAAGAAAACGGCCGGTAAGAAACGACCGGTCCTTGACGGTACCTCCTTAGCAAGCACCGGCTAACTCTGTGCCAGCAGCCGCGGTAATACAGAGGGTGCGAACGTTGCTCGGAATTACTGGGCGTAAAGCGCATGTAGGCGGAC	0	0	0	0	0	0	0	0	0	0	0	0	0	0	0	111
OTU_2439	Bacteria	Acidobacteriota	Vicinamibacteria	Vicinamibacterales	Vicinamibacteraceae	NA	NA	TGGGGAATTGTTCGCAATGGGCGCAAGCCTGACGACGCAACGCCGCGTGGAGGATGAAGGTCTTCGGATTGTAAACTCCTGTTGCTCGGGACGAAATGCTTCGACCTAACACGTCGAAGTTTGACGGTACCGAGTGAGGAAGCCCCGGCTAACTCTGTGCCAGCAGCCGCGGTAATACAGAGGGGGCAAGCGTTGTTCGGAATTACTGGGCGTAAAGGGCGCGTAGGCGGCCT	0	0	0	0	0	0	0	0	0	0	0	0	0	0	0	111
OTU_2490	Bacteria	Bacteroidota	Bacteroidia	Chitinophagales	Saprospiraceae	NA	NA	TAAGGAATATTGGACAATGGGCGCAAGCCTGATCCAGCCATCCCGCGTGCAGGATGACGGCCCTCTGGGTTGTAAACTGCTTTTGTCAGGGAAGAAACCCACGGATTCACTCCGTGGCTGACGGTACCTGAAGAATAAGCACCGGCTAACTCCGTGCCAGCAGCCGCGGTAATACGGAGGGTGCAAGCGTTATCCGGAATCACTGGGTTTAAAGGGTGCGTAGGCGGCATTAT	93	13	0	0	0	0	0	0	0	0	0	0	0	0	0	0
OTU_2517	Bacteria	Bacteroidota	Bacteroidia	Flavobacteriales	Crocinitomicaceae	Fluviicola	NA	TGAGGAATATTGGTCAATGGGCGAGAGCCTGAACCAGCCATGCCGCGTGCAGGAAGACGGTCCTATGGATTGTAAACTGCTTTTATTTGGGAATAAACTCCGATACGTGTATCGGCCTGAAGGTACCAAATGAATAAGCACCGGCTAACTCCGTGCCAGCAGCCGCGGTAATACGGAGGGTGCAAGCGTTATCCGGAATCATTGGGTTTAAAGGGTCCGCAGGCGGATTTATA	0	0	0	0	0	0	0	0	104	0	0	0	0	0	0	0
OTU_2551	Bacteria	Acidobacteriota	Subgroup 25	NA	NA	NA	NA	TGGGGAATTTTTCGCAATGGGCGAAAGCCTGACGAAGCAACGCCGCGTGGAGGATGAAGGCCCTAGTGGTCGTAAACTCCTGTCTAGCGGGACGAAACTCTAGCGGATAAATAATCTGCTAGATTGACTGTACCGCTGGAGGAAGCTCCGGCCAACTCCGTGCCAGCAGCCGCGGTAATACGGAGGGAGCAAGCGTTACTCGGAATTACTGGGCGTAAAGGGCGCGTAGGCGA	0	0	0	0	0	0	0	0	0	0	0	0	0	0	0	101
OTU_2555	Bacteria	Planctomycetota	Planctomycetes	Pirellulales	Pirellulaceae	Pirellula	NA	TCGAGAATCTTCGGCAATGAGCGCAAGCTTGACCGAGCGATGCCGCGTGCGGGATGAAGGCCTTCGGGTTGTAAACCGCTGTCGTAGGGGAATAAAGGTAGGTGGGTTCTCCCATCTATTTGAATGATCCTAGGAGGAAGGACGGGCTAAGTTCGTGCCAGCAGCCGCGGTAAGACGAACCGTCCAAACGTTATTCGGAATCACTGGGCTTACAGAGTTCGTAGGCGGTCTGG	0	0	0	0	0	0	0	0	0	0	0	0	0	0	0	101
OTU_2564	Bacteria	Gemmatimonadota	Gemmatimonadetes	Gemmatimonadales	Gemmatimonadaceae	Gemmatimonas	NA	TGGGGAATCTTGCGCAATGGGCGAAAGCCTGACGCAGCGACGCCGCGTGGGGGAGGAAGGTTTTCGGATCGTAAACCCCTGTTGCCCGGGACGAATCCCTGGTTTCGACCAGGTTGACGGTACCGGGTGAGGAAGCACCGGCTAACTCCGTGCCAGCAGCCGCGGTAATACGGAGGGTGCGAGCGTTGTCCGGAATCACTGGGCGTAAAGGGCGCGTAGGTGGCACGGCAAGC	0	0	0	0	0	0	0	0	0	0	0	0	0	0	0	101
